# Supplementary material for: Ursolic acid suppresses triple-negative breast cancer progression through mediating FABP4/PPARG pathway
Source: Eur J Med Res. 2025 Jul 2;30:550. doi: 10.1186/s40001-025-02794-y (PMC12219972; doi:10.1186/s40001-025-02794-y)
Supplement: Supplementary file 4 — Additional file 4: Supplementary figure 2. Knockdown effect of FABP4 siRNAs in TNBC cells. (A) Representative immunoblotting images of FABP4 in MDA-MB-231 and MDA-MB-468 cells transfected with si-FABP4/si-NC. (B, C) Quantitative analysis of FABP4 expression. n=3 per group. ****, p < 0.0001 from one-way analysis of variance with Tukey post-test. [file 40001_2025_2794_MOESM4_ESM.xlsx]

## Sheet: up_cancer_vs_normal
Supplementary table 1. The list of DEGs in TNBC versus normal tissues.
#log2FC > 1.000 #FC > 2.0 #p-value cut-off <= 0.05 #q-value cut-off <= 0.05 #Condition pair: up_cancer_vs_normal
Gene_Name	log2FC	FC	p_value	q_value	cancer	normal	TCGA-A1-A0SK-01A	TCGA-A1-A0SP-01A	TCGA-A2-A04U-01A	TCGA-A2-A0CM-01A	TCGA-A2-A0D0-01A	TCGA-A2-A0D2-01A	TCGA-A2-A0SX-01A	TCGA-A2-A0T0-01A	TCGA-A2-A0T2-01A	TCGA-A2-A0YE-01A	TCGA-A2-A1G6-01A	TCGA-A2-A3XT-01A	TCGA-A2-A3XX-01A	TCGA-A2-A3XY-01A	TCGA-A7-A0DA-01A	TCGA-A7-A26G-01A	TCGA-A7-A4SE-01A	TCGA-A7-A6VV-01A	TCGA-A7-A6VW-01A	TCGA-A7-A6VY-01A	TCGA-A8-A07C-01A	TCGA-A8-A07O-01A	TCGA-A8-A08R-01A	TCGA-A8-A09X-01A	TCGA-AC-A2BK-01A	TCGA-AC-A2QH-01B	TCGA-AC-A2QJ-01A	TCGA-AC-A6IW-01A	TCGA-AC-A7VC-01A	TCGA-AN-A04D-01A	TCGA-AN-A0AL-01A	TCGA-AN-A0AR-01A	TCGA-AN-A0AT-01A	TCGA-AN-A0G0-01A	TCGA-AN-A0XU-01A	TCGA-AO-A03U-01B	TCGA-AO-A0J4-01A	TCGA-AO-A0J6-01A	TCGA-AO-A0JL-01A	TCGA-AO-A124-01A	TCGA-AO-A128-01A	TCGA-AO-A129-01A	TCGA-AO-A12F-01A
CD24	19.4318	707216	0	0	11.0875	-8.34431	1022.23	2168.37	433.002	4411.59	121.483	968.056	2381.17	5264.71	6181.07	3867.92	893.837	3175.92	4192.99	1327.79	2590.8	409.441	1022.48	663.968	3394.62	723.288	765.596	2838.11	2645.88	688.756	632.44	162.332	174.463	2328.46	16.1415	1730.79	569.181	4667.35	706.681	773.931	2165.17	814.311	3042.19	810.492	1976.17	17095.3	1545.84	2084.99	1408.68
IGKC	19.2415	619835	0	0	12.2195	-7.022	308.483	2615.12	1388.56	2355.52	99.8537	2035.68	10503.8	383.69	146.31	1627.67	1971.1	731.67	5748.82	1041.38	130.561	4281.82	123.989	744.799	597.238	12671.2	2806.85	219.681	6454.74	3535.16	742.278	3.94594	186.033	1105.77	11.9236	214.82	7036.31	85.6659	1422.2	1098.39	2339.99	316.532	2476.93	513.727	373.266	281.541	1526.3	6222.77	155.271
RACK1	18.9868	519503	0	0	10.6425	-8.34431	1587.48	1420.68	1249.47	871.699	1989.07	1209.95	1307.21	1955.68	1691.32	814.784	2223.33	2716.15	886.748	1344.28	811.141	810.344	1133.13	938.085	5451.89	633.117	760.172	1029.5	524.606	3394.48	867.364	1274.54	3503.58	1970.98	3389.84	1143.09	848.757	3359.61	1476.65	719.349	921.832	1506.93	1138.18	1649.8	1414.81	1931.16	898.41	1920.13	1008.55
AC004086.1	18.3466	333327	0	0	10.0023	-8.34431	1688.92	1250	2470.35	612.758	1521.9	737.159	833.864	811.519	891.364	520.151	1187.08	1375.05	603.703	691.181	594.927	675.909	506.398	445.858	960.346	527.503	1344.44	1039.23	417.311	2522.47	1534.72	1032.85	1588.06	1298.64	2192.9	815.068	524.162	2643.23	821.061	787.377	422.121	783.337	536.05	830.043	1791.67	793.711	469.691	708.725	1346.94
ATP5F1B	17.9313	249945	0	0	9.58694	-8.34431	1087.59	877.669	1150.03	708.334	1245.55	668.651	699.577	630.242	515.41	575.021	591.886	739.524	732.791	575.821	614.024	619.031	1032.81	645.636	882.821	1096.66	620.606	942.305	1008.17	1882.44	1189.28	594.96	1279.51	1527.81	1100.59	552.379	651.273	637.713	822.459	1023.69	1140.94	597.697	342.987	871.653	352.508	733.531	620.922	457.113	561.632
ATP5F1A	17.7257	216747	0	0	9.38134	-8.34431	899.082	800.145	687.451	508.076	695.091	1630.89	409.334	932.245	699.805	270.928	679.094	586.878	833.958	952.392	252.127	518.751	746.638	411.109	653.555	394.715	685.052	554.111	380.306	666.778	791.711	457.51	805.351	880.748	714.324	509.423	594.706	1797.96	1085.87	973.583	586.347	574.659	493.045	781.09	513.289	699.119	537.37	514.493	677.491
CCN2	17.5698	194559	0	0	9.22554	-8.34431	510.12	274.575	252.655	314.249	176.398	405.341	708.817	265.588	223.273	250.625	710.714	212.438	382.117	1660.17	700.995	787.806	1851.06	599.268	230.763	456.991	213.841	323.268	262.424	186.415	138.158	195.434	329.615	495.644	1422.97	63.1895	547.652	93.7885	238.743	289.513	835.602	490.446	1524.93	154.84	239.332	383.459	83.678	478.29	616.589
NORAD	17.3653	168835	0	0	9.02095	-8.34431	393.677	520.457	550.085	686.6	709.318	468.097	460.715	309.349	354.348	1037.83	924.468	352.48	477.624	359.248	531.571	934.482	550.307	534.81	229.439	400.678	694.206	458.057	417.106	394.883	566.733	826.456	348.302	386.213	401.267	682.438	383.32	225.434	777.556	292.487	510.237	636.778	555.162	392.313	590.276	733.623	641.074	369.142	644.91
SNHG29	17.1897	149488	0	0	8.84536	-8.34431	1317.9	631.899	658.894	280.238	433.854	278.448	639.931	508.53	199.091	243.699	345.609	259.297	307.177	322.517	246.25	252.249	181.619	269.495	605.727	115.728	1013.26	668.317	165.734	291.49	801.485	2415.46	367.571	938.605	842.888	203.037	111.124	1681.73	423.835	387.815	242.03	217.104	213.853	465.683	390.346	402.212	179.599	542.337	399.183
TLE5	17.1482	145248	0	0	8.80384	-8.34431	750.657	557.88	775.537	267.611	605.265	253.695	252.583	444.095	426.469	212.204	355.282	437.151	347.176	415.212	284.276	149.888	266.425	376.823	864.49	351.246	486.722	183.633	254.331	337.428	277.05	123.859	1195.15	734.381	552.26	1588.02	355.024	319.54	266.584	434.786	295.671	486.901	226.163	354.02	1552.21	269.765	458.947	368.602	514.199
AC124319.1	17.0963	140119	0	0	8.75198	-8.34431	96.3048	258.007	45.5445	845.485	193.119	188.063	529.004	141.714	152.652	521.203	203.694	522.234	193.599	359.136	210.483	431.489	324.779	193.154	596.058	549.63	361.751	339.495	547.49	675.66	340.876	768.143	182.995	522.95	95.1864	127.88	268.027	277.756	182.097	268.456	581.073	387.511	556.543	840.753	116.136	275.186	1221.98	337.94	125.069
CAVIN1	17.0078	131787	0	0	8.66353	-8.34431	94.5754	376.304	787.436	380.294	300.139	638.745	406.028	356.531	367.883	257.654	493.908	180.568	283.401	611.349	590.451	349.858	547.296	765.771	309.209	388.337	432.691	144.173	886.549	340.941	171.22	90.6471	1525.26	271.217	1392.15	420.221	476.618	111.571	275.732	167.993	191.819	483.885	736.731	85.4107	304.058	239.95	138.121	411.965	466.722
ATP5F1C	16.8756	120245	0	0	8.53131	-8.34431	255.557	164.718	734.789	482.735	463.097	394.598	181.128	602.306	902.974	216.573	174.137	548.696	301.25	203.051	283.314	322.552	124.294	200.24	631.886	293.513	397.092	180.747	226.684	515.338	339.263	127.585	296.321	372.087	253.073	402.949	392.76	491.628	661.397	68.5086	311.944	197.498	159.205	397.5	517.601	369.485	206.829	967.168	412.89
ATP5F1E	16.8137	115194	0	0	8.46939	-8.34431	227.578	296.68	405.69	281.372	767.383	324.526	191.802	331.324	462.884	346.493	228.22	425.863	343.655	362.633	194.084	267.212	140.073	312.519	393.957	308.061	284.108	168.259	337.03	351.679	347.253	202.778	1296.57	321.005	535.915	354.153	323.736	307.075	337.804	194.018	261.583	263.915	164.076	279.269	685.696	236.727	232.182	299.436	661.211
ADGRG1	16.7356	109127	0	0	8.39134	-8.34431	201.162	174.364	98.8506	149.691	363.663	435.776	340.667	215.153	370.149	381.513	228.564	110.146	760.935	574.008	742.535	275.852	732.192	309.218	187.856	452.535	123.675	444.407	317.96	135.408	9.09002	4.38438	67.4213	205.004	34.3515	439.468	686.827	277.024	350.074	631.446	381.901	354.048	441.724	397.887	437.655	318.059	199.155	504.749	221.73
NOP53	16.6306	101460	0	0	8.28625	-8.34431	545.941	389.254	332.174	138.17	347.65	239.57	266.922	381.046	395.293	179.698	385.01	278.378	236.071	362.697	240.414	116.749	328.972	351.383	778.13	129.686	142.797	120.377	65.9921	325.636	294.448	99.8543	1117.9	641.929	944.848	213.401	171.345	742.625	200.265	133.84	172.802	390.735	297.502	146.976	517.601	248.375	199.588	387.431	276.168
ATP5MC2	16.5942	98936	0	0	8.2499	-8.34431	382.329	363.532	585.268	201.159	374.32	132.437	302.968	265.021	268.494	225.272	375.746	249.099	212.829	214.247	206.341	169.366	193.282	189.919	330.072	266.908	154.439	243.549	242.517	549.911	304.76	263.94	920.592	335.603	582.393	434.533	229.825	363.324	233.352	264.023	229.788	238.879	158.73	150.647	386.626	279.948	192.817	247.245	222.054
SRPRA	16.5848	98292.2	0	0	8.24048	-8.34431	187.729	207.366	231.457	222.02	352.874	428.207	203.074	274.844	454.757	308.566	221.105	340.699	224.751	285.32	159.195	517.009	197.208	243.637	198.245	239.887	220.18	280.904	237.921	394.106	141.017	229.413	248.585	252.965	240.704	460.668	817.813	408.401	177.033	750.14	473.19	435.585	332.726	223.294	231.807	125.085	336.427	361.464	198.727
ILRUN	16.5501	95955	0	0	8.20576	-8.34431	333.265	224.916	213.371	200.984	244.148	449.786	216.995	298.372	314.479	477.525	201.2	200.245	278.922	257.458	347.339	257.778	331.793	202.507	471.022	311.862	365.257	228.665	428.697	212.633	618.048	206.066	205.718	249.023	171.96	373.873	304.071	371.373	448.609	234.507	172.373	209.884	236.202	413.784	203.269	415.362	289.496	205.807	171.81
SARAF	16.4973	92510.9	0	0	8.15303	-8.34431	110.922	228.957	122.941	314.482	231.338	204.649	250.731	193.451	493.975	282.182	724.88	161.981	207.882	175.815	213.557	353.679	168.355	230.807	281.094	197.816	211.077	144.808	277.643	398.998	345.958	109.171	221.699	293.884	350.571	330.855	309.907	252.095	172.078	293.226	171.73	661.833	137.005	193.336	214.515	105.708	396.053	173.431	307.386
JCHAIN	16.4944	92325.7	0	0	8.15013	-8.34431	28.9981	129.528	41.5172	117.978	5.06618	127.008	505.126	40.13	21.6619	103.989	1935.43	90.4075	109.902	151.017	47.585	719.498	23.0978	73.9429	117.554	213.194	233.809	104.912	80.0017	471.406	55.5175	0	5.78491	77.4643	1.74393	11.7619	927.809	9.48862	52.943	263.432	195.806	153.647	200.132	19.4835	82.9904	82.5412	117.5	461.597	31.4132
CCN1	16.4582	90033.1	0	0	8.11386	-8.34431	46.3874	168.09	167.387	197.668	107.414	265.841	232.349	96.2741	188.925	129.26	925.392	147.526	303.679	713.348	271.977	216.844	1498.76	181.292	267.022	182.963	78.9554	107.907	275.559	58.2829	22.2608	197.188	675.753	1018.86	223.102	84.5131	345.608	31.4661	98.2994	121.354	51.5619	122.635	540.193	428.973	249.352	154.772	70.5683	587.72	295.798
NRDC	16.4496	89502.5	0	0	8.10533	-8.34431	315.259	320.013	162.444	265.836	345.866	422.387	248.918	302.759	307.4	195.198	178.221	315.059	195.003	198.046	187.809	295.279	219.162	182.106	297.756	289.167	265.557	299.617	182.943	193.49	245.968	547.171	222.74	361.37	271.243	468.03	227.054	155.989	251.629	278.116	301.439	190.56	247.547	425.639	187.965	349.926	362.123	268.985	220.389
JPT2	16.4418	89017.2	0	0	8.09749	-8.34431	211.136	356.431	450.319	343.547	247.823	191.743	158.663	309.118	461.921	505.228	224.007	219.532	310.364	210.413	282.352	177.161	303.969	275.943	221.928	373.134	301.727	467.568	217.511	489.998	153.577	159.043	100.466	179.237	155.332	322.034	148.468	317.052	390.13	281.921	243.552	117.281	267.193	275.21	202.297	400.674	175.735	240.929	382.168
JPT1	16.4405	88934.2	0	0	8.09614	-8.34431	177.068	254.769	491.763	332.171	240.631	216.887	134.028	554.033	171.086	258.973	41.9812	315.614	261.184	186.177	128.678	187.204	73.9816	236.815	528.979	477	220.785	176.245	143.426	157.01	338.237	175.594	373.938	386.705	148.964	637.652	232.007	742.6	223.152	185.854	241.58	46.9802	94.4154	259.583	316.995	184.239	155.998	242.831	370.386
ATP5MC3	16.383	85461.7	0	0	8.03868	-8.34431	206.516	233.803	365.418	259.232	395.609	197.034	183.717	282.358	179.071	292.798	160.208	378.161	249.062	224.159	146.415	164.125	268.56	198.568	542.706	265.532	254.709	251.3	158.124	409.862	278.296	2.95946	570.75	347.819	264.51	295.241	284.823	360.86	431.367	214.059	262.655	143.825	224.129	166.106	276.578	407.413	152.332	255.932	294.696
PTPA	16.3645	84375.7	0	0	8.02023	-8.34431	225.754	227.975	197.445	353.032	374.399	258.088	198.434	367.298	250.966	135.897	193.784	297.644	284.292	263.81	241.941	200.646	410.272	326.361	338.619	404.588	260.409	242.115	238.163	516.743	347.18	78.4804	465.332	352.788	317.234	169.006	433.757	441.087	182.188	245.94	125.507	208.96	197.34	249.041	334.583	137.3	295.148	204.116	180.826
AC080038.1	16.3452	83250.3	0	0	8.00086	-8.34431	72.1161	147.101	138.94	170.523	110.117	152.221	224.722	186.441	102.476	599.055	94.8823	119.543	178.045	373.155	337.425	238.181	417.552	405.278	153.41	396.484	83.9473	140.688	334.593	167.447	290.807	241.251	4561.01	124.707	897.112	58.1927	239.045	68.5912	130.697	140.12	301.632	357.234	839.388	191.298	107.3	47.9278	76.0036	112.952	206.272
SELENOF	16.3388	82883.2	0	0	7.99448	-8.34431	189.056	281.273	437.139	235.374	267.825	290.226	181.566	130.338	233.268	192.725	280.477	389.799	178.669	182.279	435.167	516.045	252.056	203.651	203.54	145.697	332.127	289.907	154.961	153.472	223.561	214.287	253.246	533.134	276.88	431.593	321.775	128.328	180.191	231.533	132.667	332.67	226.609	250.035	157.441	135.688	216.436	262.881	235.566
SELENON	16.3112	81312.6	0	0	7.96688	-8.34431	279.936	220.07	169.291	219.809	330.536	190.064	246.967	104.082	346.278	393.056	222.438	255.493	304.771	316.454	253.299	270.019	243.099	184.813	175.482	185.802	188.968	117.763	247.689	264.418	251.026	342.42	501.747	219.273	373.445	181.816	493.684	179.576	348.912	230.831	134.382	205.718	241.711	169.137	211.978	158.087	439.463	202.449	209.407
SELENOW	16.2727	79173.9	0	0	7.92843	-8.34431	134.756	240.412	179.176	272.12	340.589	240.651	79.1624	192.926	701.363	225.457	227.748	165.805	553.32	199.057	387.185	170.229	193.739	205.852	479.943	237.921	63.686	68.9191	164.171	138.494	218.405	113.336	528.383	330.47	283.126	300.793	230.904	269.706	100.005	94.2385	148.64	110.928	167.566	219.319	564.783	72.67	324.022	240.577	240.474
AC034102.1	16.2402	77409.7	0	0	7.89592	-8.34431	257.903	187.783	280.845	170.203	261.079	161.492	272.498	131.094	234.713	243.967	374.757	138.624	173.945	174.66	191.428	299.489	308.237	209.813	169.122	264.505	191.956	208.046	256.396	462.675	244.38	489.187	158.939	171.805	198.525	432.436	170.757	146.525	151.551	211.861	258.217	290.987	164.923	342.754	212.401	175.906	299.554	191.555	157.066
TASOR2	16.2231	76495	0	0	7.87877	-8.34431	165.152	107.713	115.399	396.15	91.1126	171.108	180.889	344.694	195.806	164.527	99.6328	458.658	123.718	157.85	268.568	349.503	114.193	135.54	59.1655	98.5805	457.271	513.562	270.796	154.024	196.266	364.78	17.3131	155.852	53.3725	137.216	79.5426	123.279	290.615	139.954	390.584	87.3998	316.094	329.148	278.65	428.127	255.332	238.37	149.261
AFDN	16.2199	76328.1	0	0	7.87562	-8.34431	427.508	325.841	51.6586	470.05	317.857	112.285	483.896	70.2484	211.21	328.746	248.448	313.702	332.425	205.633	232.549	162.045	243.708	301.647	187.626	99.4979	21.1768	329.966	377.664	226.508	168.727	230.947	13.3594	214.572	42.3817	107.77	225.215	269.73	557.544	296.753	475.72	221.572	385.116	3.30057	190.079	209.64	60.3117	111.731	404.328
AP002956.1	16.1578	73113.2	0	0	7.81353	-8.34431	190.051	135.713	170.279	111.315	154.584	519.536	172.644	158.862	254.76	364.158	125.815	147.999	244.138	435.294	182.894	190.011	288.57	224.249	82.3022	160.507	141.743	146.387	271.224	157.286	90.9246	93.0585	469.577	252.329	1339.59	142.212	473.725	267.194	93.6894	430.834	458.44	566.949	240.152	76.4183	424.464	119.81	84.0391	200.759	312.532
PPP4R3B	16.1548	72957.5	0	0	7.81046	-8.34431	278.064	202.007	186.242	204.156	177.605	101.404	227.55	414.207	184.14	239.659	199.094	159.699	132.876	158.925	263.38	212.346	167.211	220.508	171.712	199.826	860.616	224.745	194.106	164.662	569.861	224.919	42.7001	152.342	79.2882	182.228	170.879	191.285	257.364	175.603	419.977	159.02	210.378	152.668	140.953	255.828	156.269	177.938	252.321
ECPAS	16.1521	72824.9	0	0	7.80783	-8.34431	207.369	220.629	133.265	254.664	191.491	384.89	217.731	240.969	215.373	91.8896	217.43	252.06	179.738	151.145	122.55	411.605	332.745	120.663	141.842	195.413	293.142	291.141	270.945	414.303	278.076	364.452	92.184	163.49	152.371	132.63	191.402	405.01	423.98	196.918	110.07	205.68	210.155	328.07	185.64	173.324	412.72	162.678	131.576
OGA	16.1467	72550.4	0	0	7.80239	-8.34431	295.88	119.592	129.238	318.672	147.838	120.705	321.449	138.125	184.763	132.929	343.287	114.649	213.008	178.413	183.793	181.76	192.482	142.714	174.849	137.528	203.322	222.385	190.255	199.587	441.159	608.333	84.9009	170.101	128.808	310.745	90.7237	362.568	163.639	128.798	197.757	186.243	229.222	175.435	239.121	383.349	472.129	145.633	178.62
GCN1	16.1346	71942.9	0	0	7.79025	-8.34431	410.664	258.051	268.544	363.622	201.676	210.101	288.012	111.554	137.078	219.995	158.316	394.137	105.624	160.384	254.93	194.593	218.171	198.215	157.957	254.501	259.529	492.326	251.335	456.353	255.864	366.644	222.282	259.268	248.328	110.628	252.874	348.957	208.432	414.191	198.679	167.805	195.365	258.606	104.298	168.379	223.496	113.75	142.213
AC005840.1	16.1312	71776.4	0	0	7.78691	-8.34431	170.861	474.415	350.993	174.741	383.061	232.3	97.3249	114.891	150.699	311.637	96.1935	400.902	171.783	326.511	117.655	127.57	198.085	151.517	478.763	214.243	174.407	239.084	115.537	81.0641	97.791	161.345	444.856	429.328	151.682	210.933	247.21	553.511	161.915	295.091	113.007	185.904	200.354	200.021	267.785	127.392	81.4389	505.97	332.443
ATP5MG	16.1052	70495.2	0	0	7.76093	-8.34431	287.825	163.981	222.487	136.86	391.829	289.375	101.288	274.76	183.29	113.656	182.026	296.019	130.581	209.098	181.304	203.267	99.1757	129.686	265.669	124.727	131.656	179.803	168.822	310.733	117.168	77.9324	493.715	204.409	290.426	350.637	387.366	453.6	157.54	248.951	186.759	164.902	123.536	119.561	290.657	166.657	135.232	266.356	164.697
PECAM1	16.0464	67679.1	0	0	7.70211	-8.34431	66.6197	158.868	103.281	192.751	39.9257	212.171	230.039	119.697	188.217	97.5168	333.786	173.125	127.417	232.26	78.8342	298.728	185.164	147.006	89.5828	150.372	233.446	99.0496	265.922	347.74	46.4275	78.2612	295.946	161.868	384.477	123.438	292.939	78.5677	80.3674	133.563	116.438	449.592	185.475	58.2652	284.4	47.708	263.277	183.033	448.497
ELOB	16.0441	67569	0	0	7.69976	-8.34431	99.2663	155.139	555.833	207.123	258.27	132.322	63.9473	290.921	398.436	207.896	94.6458	206.948	408.188	178.59	165.868	95.7493	168.583	161.09	357.986	180.582	115.73	136.495	132.933	136.186	103.924	58.7507	1081.11	217.323	325.507	408.13	182.011	275.414	198.069	122.85	126.707	103.104	116.467	162.132	1048.52	297.969	96.9502	132.556	501.486
MTCO1P12	16.0384	67305.8	0	0	7.69413	-8.34431	13.3145	49.6141	50.8531	55.3086	420.887	33.4257	28.2993	79.7982	132.944	52.0048	46.0009	70.8127	517.065	233.687	119.329	649.415	839.144	40.0964	36.6907	979.448	110.151	84.4925	47.4987	94.4117	168.825	64.8888	16.564	56.1939	53.332	221.297	75.1535	76.0065	71.3832	58.054	51.6691	58.9704	1551.94	59.3934	570.828	24.7972	38.2817	92.7608	55.0217
ATP5PB	16.0219	66540.1	0	0	7.67763	-8.34431	206.043	250.728	215.97	210.848	229.632	161.124	148.985	273.732	231.881	162.013	173.342	206.208	173.098	185.15	162.688	177.448	164.505	170.531	272.058	115.16	235.484	276.13	142.626	315.801	215.179	114.761	262.069	313.06	298.253	193.146	246.229	308.319	326.824	181.44	213.43	143.09	200.369	216.12	114.402	191.821	184.113	183.808	117.416
HACD3	15.9871	64953.6	0	0	7.64281	-8.34431	685.814	178.696	267.189	184.11	167	283.371	121.741	142.47	134.813	137.381	275.382	195.311	163.026	105.88	285.071	310.31	127.648	153.718	164.029	91.4813	406.281	210.805	139.221	493.033	247.165	376.947	69.1276	135.773	113.924	213.051	122.6	138.719	307.966	228.984	98.8358	141.186	123.284	133.724	102.776	291.101	100.959	187.729	104.379
SNU13	15.9784	64560.2	0	0	7.63405	-8.34431	94.5517	200.846	411.621	132.351	211.179	176.997	112.54	325.132	169.387	159.745	165.431	282.243	245.14	185.936	234.244	129.041	128.601	208.955	235.108	112.539	148.549	215.07	218.553	245.877	176.718	123.968	416.638	200.097	240.46	231.702	300.614	199.749	258.163	243.003	146.217	114.755	219.035	250.018	261.02	155.339	126.257	272.46	282.567
NECTIN2	15.9774	64515.4	0	0	7.63304	-8.34431	74.272	190.53	154.939	280.354	146.211	297.84	193.276	138.692	370.545	244.173	199.395	99.6395	190.189	201.222	128.239	107.196	143.122	170.333	373.065	188.402	67.8315	411.373	187.26	222.519	77.5339	42.7477	337.356	243.213	203.148	127.243	358.236	183.747	60.4389	127.32	95.8343	145.032	270.416	193.875	160.992	125.854	348.237	150.188	137.543
RTRAF	15.9442	63051.5	0	0	7.59993	-8.34431	237.197	136.963	181.189	144.163	225.931	139.523	133.889	269.324	241.763	104.175	182.649	162.125	136.82	193.186	166.495	117.611	113.621	217.779	219.223	127.218	100.115	88.9395	122.421	278.192	180.603	144.356	236.058	167.884	267.958	280.888	177.205	364.909	277.62	151.628	270.223	131.986	124.605	124.714	241.53	184.056	148.522	152.888	264.472
SEM1	15.8702	59897.9	0	0	7.52591	-8.34431	102.275	130.399	417.845	137.791	373.296	285.004	75.3984	296.21	363.466	95.3525	62.3807	181.884	113.779	133.71	172.875	57.5544	98.7945	115.184	350.159	133.683	188.536	128.2	132.579	164.261	146.613	48.4474	414.724	164.742	287.546	414.813	138.636	153.013	139.518	109.329	108.634	63.1744	149.36	153.392	612.176	170.21	215.046	161.363	289.572
NAXE	15.8625	59580	0	0	7.51823	-8.34431	123.431	144.622	202.094	263.247	301.031	125.582	89.0403	209.36	244.397	184.686	80.4371	302.62	306.576	173.954	119.287	68.0035	164.81	104.422	253.554	253.408	148.117	145.607	128.84	151.591	293.446	60.7237	265.981	273.25	176.016	265.116	148.86	319.515	219.631	133.009	151.663	59.913	114.344	253.117	389.585	144.278	145.38	220.363	238.377
NIPSNAP2	15.8493	59037.7	0	0	7.50504	-8.34431	193.557	181.889	84.9749	74.8309	142.588	137.89	46.8801	183.397	168	247.1	159.069	120.077	125.3	114.365	178.878	84.4887	108.971	66.8347	123.367	91.11	147.72	153.756	101.732	61.4943	123.131	912.718	60.0133	103.231	243.178	157.47	116.347	160.916	169.32	122.665	89.0166	81.4613	95.3955	82.1101	176.254	283.428	55.7071	95.6017	152.526
NECTIN4	15.8479	58976.5	0	0	7.50354	-8.34431	37.4795	149.401	212.895	557.508	32.9171	40.6721	336.485	311.847	282.114	306.958	63.0256	122.812	487.54	312.203	368.59	33.1225	869.979	160.122	162.446	212.211	242.739	225.144	165.082	56.8528	11.2892	0.548048	17.105	215.701	18.4127	423.902	154.941	155.257	155.072	109.68	132.303	114.019	185.43	363.972	175.324	146.512	31.8171	226.584	237.836
ATP5PD	15.8343	58425.4	0	0	7.49	-8.34431	91.2112	186.823	248.664	147.887	206.165	135.152	81.6319	433.223	181.733	91.0858	107.909	219.593	124.587	110.051	98.0355	119.674	82.062	102.486	339.022	170.599	179.744	122.809	137.752	226.734	196.12	88.4549	327.534	210.363	214.22	426.781	148.419	250.729	216.763	99.8906	137.899	107.025	100.682	200.291	256.031	192.956	106.557	168.641	203.137
GRK2	15.8277	58156.7	0	0	7.48335	-8.34431	206.374	175.972	160.321	99.503	117.205	284.36	137.275	223.422	104.628	190.767	98.5365	373.843	138.336	227.239	149.574	166.002	201.477	268.285	256.115	238.314	117.63	145.28	95.7973	117.293	148.959	53.2702	381.513	260.562	141.34	168.409	380.402	156.452	146.614	203.549	92.404	200.25	153.384	154.571	119.645	78.0909	232.652	224.824	217.6
ATP5MF	15.8238	58003.3	0	0	7.47954	-8.34431	124.64	122.919	452.809	156.615	347.231	321.995	72.4908	201.154	250.286	107.823	75.7081	232.197	146.536	106.634	176.159	48.0184	185.811	85.8266	305.008	113.238	131.068	98.7592	137.659	237.447	113.552	128.682	525.886	172.339	248.247	201.577	159.085	200.115	107.592	99.8167	95.4698	81.1408	104.885	128.369	468.644	136.824	176.042	195.617	321.634
TOMM70	15.7975	56952.2	0	0	7.45315	-8.34431	260.698	148.105	174.123	221.351	233.359	109.479	96.2296	295.098	218.516	116.645	158.381	182.871	120.665	105.832	202.095	410.27	162.409	144.189	126.619	131.958	322.368	223.946	144.654	202.974	161.812	226.344	113.451	202.191	111.774	302.972	112.007	104.375	198.051	118.472	199.708	113.699	147.994	185.691	161.668	188.836	237.78	150	160.438
CRYBG1	15.784	56425.1	0	0	7.43974	-8.34431	57.5697	205.133	31.9983	630.302	90.8238	168.279	181.984	41.935	22.7095	460.355	185.186	313.476	42.3831	92.7434	197.598	97.3556	40.0209	123.722	135.223	149.869	422.656	337.879	149.678	605.158	52.7807	13.3724	32.1708	212.703	33.9864	40.5498	71.9905	115.766	96.4118	79.665	289.433	344.528	177.723	69.3793	29.6364	834.606	107.749	76.3029	47.8008
NSD3	15.7632	55615.8	0	0	7.4189	-8.34431	1050.75	126.469	110.676	195.049	96.5462	134.692	153.904	113.548	101.513	148.038	181.639	187.724	61.48	80.6011	106.59	117.273	119.72	82.3275	108.576	71.2977	308.118	952.796	169.994	132.272	196.559	306.359	43.2828	193.527	116.235	178.979	106.147	112.473	77.6449	126.156	96.0702	106.403	77.6202	290.837	104.89	131.311	214.143	63.8362	107.211
RETREG2	15.7621	55571.2	0	0	7.41774	-8.34431	74.5563	178.472	264.7	167.439	120.906	131.793	163.562	176.387	188.048	253.243	226.716	204.049	213.743	102.367	108.389	177.026	119.415	159.461	142.015	180.735	241.582	297.004	251.298	137.967	172.344	52.2837	221.491	159.343	117.209	240.071	245.886	230.898	189.52	140.545	149.026	154.1	224.56	141.318	139.346	85.2334	148.323	181.765	181.236
TRIR	15.7284	54289	0	0	7.38406	-8.34431	167.26	147.614	274.658	123.506	174.77	224.111	163.483	225.185	171.398	113.285	98.1496	190.499	145.756	144.152	90.1082	87.1939	141.522	158.515	313.526	210.464	151.71	82.986	79.7412	125.372	132.929	133.395	416.014	326.323	252.911	257.158	126.155	296.172	106.213	86.0374	97.1421	109.363	91.4306	127.577	434.822	148.069	113.021	211.512	157.347
NSD2	15.7256	54183.2	0	0	7.38125	-8.34431	487.589	316.575	78.934	170.93	299.719	183.715	304.979	168.286	69.9126	266.496	64.1863	132.702	136.397	90.0487	177.874	60.9698	246.148	87.4331	137.583	225.58	365.344	95.4739	296.825	136.437	151.622	455.208	49.1093	75.4522	83.9522	165.839	165.73	129.938	192.061	241.655	150.419	65.908	147.934	116.8	157.483	100.617	158.147	158.17	144.008
VIRMA	15.7232	54096.2	0	0	7.37893	-8.34431	368.114	154.938	140.844	163.453	122.717	204.925	141.258	189.022	150.84	106.792	121.73	148.02	215.303	153.327	179.924	210.283	92.5818	105.985	90.6188	128.747	473.041	418.506	216.432	108.964	204.672	379.359	122.565	152.588	127.064	181.138	79.42	103.911	163.112	174.107	134.039	86.5514	237.598	124.967	187.838	123.4	187.779	97.4799	149.975
PLPP2	15.6979	53155.8	0	0	7.35363	-8.34431	125.445	192.941	199.312	141.224	157.235	112.999	101.607	222.331	247.228	41.9254	98.1066	232.465	151.327	280.396	200.233	58.9578	77.1832	139.831	203.425	106.422	86.6419	144.427	66.9409	126.125	85.8664	20.1681	40.7857	438.321	4.54234	623.382	127.969	101.228	195.564	313.95	81.1054	197.441	116.943	234.441	339.783	170.851	123.043	127.273	53.1192
PRXL2A	15.6969	53118.8	0	0	7.35262	-8.34431	340.325	94.8518	314.125	132.7	82.0564	127.698	168.342	82.0439	434.2	128.415	118.915	154.805	425.347	108.912	162.437	185.818	74.0578	46.9185	249.439	115.684	130.257	118.199	166.701	26.7454	234.019	2.63063	39.9117	133.063	17.8044	314.652	63.3349	318.174	84.3059	153.936	102.802	64.8146	87.8221	103.092	286.852	177.133	74.4507	104.547	184.112
AC091021.1	15.6653	51965.5	0	0	7.32096	-8.34431	228.075	154.916	229.59	139.421	199.97	260.78	114.153	119.697	173.805	102.69	187.959	88.4131	199.437	147.135	115.208	160.49	152.727	89.0396	128.259	196.244	197.173	132.375	111.091	77.9279	235.143	219.438	97.095	148.215	78.1932	215.005	116.666	231.142	180.627	171.946	120.082	135.228	165.071	151.557	224.493	398.238	110.981	136.242	141.413
PRELID3B	15.6589	51736.8	0	0	7.31459	-8.34431	284.153	172.198	152.23	224.958	230.21	212.01	181.128	151.999	167.405	156.612	127.814	218.504	262.7	119.001	130.184	198.329	190.233	123.348	61.554	130.865	213.807	230.045	238.889	109.942	439.253	157.29	40.7025	141.686	62.4978	133.226	102.518	72.9819	190.827	94.6449	172.073	104.103	116.141	170.047	181.497	156.402	117.77	116.45	233.577
ITPRID2	15.6578	51696.7	0	0	7.31347	-8.34431	99.2426	129.238	135.974	107.824	98.8825	87.0724	98.5995	95.3506	66.0899	291.169	184.563	75.768	47.8649	79.5585	103.306	623.85	155.586	261.507	78.331	182.307	287.58	99.1766	111.407	70.2506	171.366	140.191	24.9292	52.991	72.4341	75.2187	771.911	209.628	127.829	331.553	164.462	309.104	149.731	98.9834	88.2328	188.396	70.7128	81.4915	354.56
HACD2	15.6535	51545	0	0	7.30923	-8.34431	127.34	142.054	130.556	130.489	269.663	146.999	159.161	130.653	127.819	114.048	154.426	85.2055	77.7915	71.4904	196.719	141.756	254.914	184.857	89.4102	226.322	281.621	90.3553	103.202	246.027	238.051	48.3378	27.135	83.1925	44.3284	105.364	116.715	91.0078	171.026	107.353	371.203	179.117	160.453	101.61	100.662	107.558	107.189	153.498	74.155
MCRIP1	15.6048	49833.2	0	0	7.26051	-8.34431	93.6988	112.491	361.244	128.219	158.102	194.734	134.108	283.323	143.421	108.957	77.9866	189.142	181.855	133.581	137.861	83.7109	114.536	95.8617	541.871	118.349	223.687	72.6944	134.421	38.3116	172.368	30.8003	877.517	220.136	282.355	272.437	127.773	283.146	107.465	69.5614	84.6	46.3015	68.1014	94.2515	186.654	80.2886	68.8529	185.334	225.254
DEPP1	15.6017	49724.8	0	0	7.25737	-8.34431	82.7061	143.796	52.6105	217.19	69.0366	244.01	212.454	162.136	213.645	72.5759	139.443	162.269	128.174	287.421	109.581	82.7472	194.349	126.209	378.907	92.6827	17.4977	52.7829	85.2297	46.0894	66.7579	14.4685	113.576	147.27	63.3494	36.4373	189.98	30.3685	54.3587	59.0884	23.5405	238.558	146.568	359.291	160.316	76.3145	157.19	242.103	149.629
SNHG32	15.601	49702.2	0	0	7.25671	-8.34431	364.087	209.665	286.813	94.8188	88.2514	95.101	237.427	111.197	62.3238	121.448	128.781	123.408	93.4791	188.214	72.9148	183.569	232.998	92.5827	230.878	79.4236	133.262	81.2798	66.1037	82.0928	327.412	166.387	201.972	181.681	212.273	90.4558	46.3671	492.945	282.302	90.0641	114.036	68.2835	87.7924	65.843	409.583	127.374	59.1019	145.821	191.354
BUD23	15.6009	49697.2	0	0	7.25656	-8.34431	98.7214	152.772	291.609	117.862	213.2	197.655	86.9691	133.067	246.945	113.718	67.4107	276.178	126.659	102.111	157.836	159.763	85.4542	91.9445	249.036	94.2336	178.759	94.7841	136.021	129.186	156.876	112.459	269.602	132.2	179.463	170.116	126.891	186.504	244.079	107.815	100.787	60.3654	122.259	118.08	212.232	118.089	134.473	121.333	462.139
GPAT4	15.5868	49214.6	0	0	7.24249	-8.34431	356.506	150.852	48.4002	158.71	113.005	137.774	78.7243	97.1556	159.533	144.801	96.387	277.864	759.108	84.8196	102.156	55.1535	80.0419	85.7826	141.612	77.4795	252.326	331.091	166.589	117.042	115.067	116.625	191.693	262.574	239.892	146.387	152.244	148.525	142.966	150.279	108.848	339.344	58.6272	337.247	221.871	73.9153	148.576	69.0482	113.632
MELTF	15.5619	48373.9	0	0	7.21763	-8.34431	121.252	80.8071	140.331	78.1186	190.1	287.235	69.7625	20.5687	22.3698	425.191	28.5249	242.005	9.22535	10.4421	203.287	92.8243	39.8304	239.082	129.122	79.1178	194.513	104.332	184.488	13.9498	193.578	5.91891	45.2805	37.4284	21.7383	370.768	391.117	83.6413	50.402	329.613	70.6001	291.1	45.0842	194.919	8.5823	166.786	590.513	443.613	49.7898
RTF2	15.5558	48167.3	0	0	7.21146	-8.34431	184.223	180.035	140.624	181.288	210.837	171.637	162.248	146.625	215.231	158.962	121.881	145.491	154.959	140.847	146.415	134.807	169.689	159.836	116.863	153.954	140.413	113.098	146.961	103.068	139.258	79.5765	201.931	147.435	157.481	264.396	143.907	89.3003	177.741	92.4284	154.879	120.467	125.021	135.357	114.825	114.389	118.529	150.211	181.561
RPS17	10.4448	1393.79	0	0	10.2	-0.244797	1756.99	1019.59	1217.55	458.965	2243.74	1402.84	642.998	708.109	1784.96	1099.32	1155.18	1981.73	605.664	1293.53	1499.84	408.816	920.443	1040.06	2689.44	427.524	796.135	588.453	697.038	1564.48	891.286	1946.34	2083.36	985.436	2718.06	632.532	515.016	1918.99	1756.97	574.925	868.448	766.52	1228.35	489.141	1248.75	1272.26	510.302	2141.9	1935.44
SMR3B	10.084	1085.36	5.39079e-62	1.30434e-61	8.30446	-1.7795	0	0	0	0	0	0.0230046	0	0.0839539	0	0.0206123	0.365428	0	0	0	0	4.17625	0.0381152	1.07833	0	0.0218437	0.0172731	0	0	0	3541.66	14.3588	0	0	0	0	6.76749	1.00009	0	30638.7	0	1190.76	0	0	0.0845546	0.018314	0.0361148	0	0
IGLL5	8.40967	340.066	8.76175e-164	5.88653e-163	7.28445	-1.12523	8.55253	150.137	57.3333	76.9839	5.01369	59.1218	247.186	5.47799	4.53058	36.4632	61.3919	29.8137	204.339	39.2018	6.31678	100.078	4.99309	84.5282	14.4173	372.369	65.5687	8.7669	159.147	73.1609	5.13146	0	6.32595	41.9658	0.567793	5.79871	157.614	2.5368	57.3897	34.1712	53.5986	17.1557	132.134	43.3621	20.0394	11.2814	44.2587	167.843	8.02084
CASP14	7.82842	227.294	3.41057e-150	2.01289e-149	7.38648	-0.44194	1.611	0	5.56492	0.0581889	292.526	0.184037	1.87202	4.9113	437.315	0.474083	0.773847	0.0205612	0.467953	0.20852	8.19926	0.0169079	5.67916	5.10558	472.144	382.657	0	2.46853	0.279076	0.175626	0.171049	0.10961	66.3392	0	0.324453	0.164502	0.318759	3.29297	0	0.0554127	12.6278	91.8113	0	301.177	2.57892	0.109884	0.9751	41.274	0.691825
COL2A1	7.30878	158.549	1.00457e-124	4.5214e-124	8.30402	0.99524	913.865	720.588	2.34312	2.82216	0.183748	6.14223	2.68853	9.75964	0.396426	21.0658	5.63189	0.267295	11.4983	2528.32	615.279	0.659407	164.619	0.308095	0.546763	0.0436873	120.238	8.71244	2.75355	0.0250895	1419.56	307.345	0.790743	10.204	7.05685	0.205628	294.263	7.58602	215.965	4152.57	20.1102	0.113115	1677.13	0.0673586	8.2018	98.0898	0.0361148	210.643	0.994498
MSLN	6.87373	117.274	1.62646e-145	9.20662e-145	7.16715	0.293417	0.118456	337.965	2.08684	34.0987	51.0556	1.26525	2.6487	0.188896	10.6469	40.833	4.14868	0.596274	41.6923	28.3427	790.957	42.1513	171.023	60.9369	72.7483	90.3236	16.6167	90.2464	0.390706	1.2043	0.0977421	1.97297	11.445	97.7491	0.0811132	0.575758	4.5607	0.73177	11.7611	1.20061	24.6982	0.150819	558.236	4.24359	3.55129	439.39	274.4	736.663	5.03735
COL11A1	6.58354	95.9056	0	3.21905e-307	7.85134	1.26779	89.4818	91.3462	216.666	247.39	16.2485	54.1758	291.676	669.343	109.385	207.442	3.46082	71.5324	236.093	188.599	729.253	696.52	370.441	658.994	162.36	420.491	168.309	94.1488	297.829	575.678	4.49614	2480.9	1.45663	1.82728	98.3904	15.4015	356.176	52.7362	46.9899	672.359	71.5649	387.568	112.903	53.2133	39.3179	64.099	38.7873	80.3646	182.339
MYBL2	6.50579	90.8736	0	0	7.56199	1.0562	339.543	320.839	129.128	244.132	1088.73	657.241	112.66	184.006	85.8262	391.984	1.61218	157.828	204.406	100.683	42.1049	89.3243	205.593	280.345	273.41	275.143	126.076	220.443	185.325	144.892	130.217	77.9324	189.862	133.227	125.928	151.157	321.113	111.131	557.345	258.057	171.623	10.1237	118.205	130.356	172.28	58.8795	92.2192	183.479	394.664
MMP11	6.43274	86.3866	0	0	8.31863	1.88589	123.881	125.129	395.951	50.4498	15.4873	142.559	328.28	1279.27	263.397	110.894	7.1151	43.1785	317.896	777.444	1050.66	482.568	957.529	1153.49	1119.28	1499.87	77.729	61.2412	332.695	221.013	18.7421	15.4549	4497.96	49.4392	173.501	64.4233	631.265	137.28	37.6246	134.136	105.16	228.699	225.837	190.945	58.9346	46.8289	34.1827	312.184	21.1655
CXCL10	6.41184	85.1447	2.86452e-160	1.88337e-159	7.81968	1.40783	18.029	173.649	13.9489	1279.14	134.792	67.0814	198.274	47.4549	55.7545	29.0221	2.60099	892.664	35.7649	215.61	30.4753	52.5666	86.2928	43.0453	116.029	353.321	60.2659	1154.34	284.862	101.462	13.9771	3.28829	21.4333	340.9	4.90735	13.4069	77.0906	5.07361	32.4882	50.0746	169.522	10.1049	385.087	149.991	18.3061	87.4677	727.406	171.13	0.756683
CENPF	6.30228	78.918	0	0	8.36864	2.06635	447.527	453.158	471.005	453.873	556.047	415.532	441.716	290.795	56.1792	343.999	10.6834	584.123	319.366	109.217	246.292	238.875	340.597	178.915	250.072	250.787	661.785	499.096	478.745	219.759	375.403	839.938	34.7511	219.93	83.79	651.409	95.407	287.878	235.748	550.211	333.491	37.8745	641.558	208.172	591.587	361.042	222.702	306.691	471.716
IGHG4	6.15257	71.1392	1.27903e-130	6.24403e-130	8.68964	2.53706	74.6984	139.978	35.7326	130.896	16.6423	58.8227	217.453	41.5782	11.5247	13.9958	13.8003	214.062	105.222	20.4992	2.00798	262.918	23.9744	146.257	5.49641	417.804	46.3092	3.01305	240.042	64.2291	27.4411	0	13.6091	39.2967	1.17614	47.3356	5606.7	1.85382	119.498	8.42273	407.971	44.5106	147.83	12.815	21.9842	6.30002	40.2861	305.728	43.0012
IGHG1	6.13627	70.3396	2.48971e-144	1.39505e-143	13.2563	7.12	788.871	8840.11	3266.46	9391.43	175.584	5055.4	26308	693.858	22.0016	3903.19	563.511	2274.35	21861.2	2839.1	188.98	9812.18	356.186	3593.32	258.59	28193.6	4430.1	405.546	21787.1	8493.84	2607.56	2.84985	645.663	2991.99	31.4314	299.477	11302.7	142.451	2648.98	1954.78	7551.32	158.172	7850.66	1080.28	647.942	303.317	3778.19	10140.8	144.224
TOP2A	6.00697	64.3101	0	0	8.33031	2.32334	1270.61	224.938	289.083	346.399	474.988	398.393	280.026	272.388	54.0555	500.322	9.82356	252.347	376.167	128.769	214.101	227.259	269.703	211.486	181.727	157.689	1337.39	573.006	847.087	100.358	515.272	376.289	49.4006	330.347	153.669	669.196	195.497	142.573	438.336	491.474	489.377	64.6826	262.635	305.235	867.996	537.681	237.058	161.786	288.837
KRT6A	5.9549	62.03	1.24599e-134	6.3399e-134	8.15725	2.20235	14.8307	169.362	1.68412	118.444	24.2809	7.47649	20.3333	18.7217	237.799	0.577144	0.257949	0.102806	0.690787	44.7517	7.40443	0.743947	3670.87	123.7	641.411	423.287	0.570013	0.145207	0.669781	0.125447	0.0977421	1.31531	958.631	14.3308	6.36739	0.801949	0.784637	9.75693	16.1715	0.147767	16.5513	10.727	11.2562	213.628	0.845546	5.21949	3.14199	5.07121	0.929639
MMP9	5.95444	62.0103	3.56455e-121	1.53926e-120	10.0769	4.12246	49.5857	139.107	76.5176	183.906	290.242	195.516	605.697	134.242	45.7872	28.0946	11.8872	638.939	173.276	699.201	205.63	65.8224	340.635	357.039	64.777	300.263	33.648	691.296	701.856	24.1863	3.10331	85.8242	65913.3	84.527	36110	4.60607	138.194	24.807	209.649	76.0632	117.445	21.586	123.001	55.8234	616.911	63.8609	193.666	108.068	11.9124
S100A2	5.84812	57.6049	1.15723e-183	9.28464e-183	7.56467	1.71656	4.33549	15.0718	141.613	23.3628	91.6376	33.3106	365.82	8.39539	12.3742	190.334	4.81505	0.760764	17.3142	4.42705	21.042	1.65697	59.8027	61.355	706.85	25.9066	2.64279	2.68634	1.50701	0.376342	7.15961	0.548048	895.662	15.4189	125.482	2.13853	4.9285	7.6348	53.3605	0.978958	271.573	3.80819	8.27137	141.958	4.65051	11.0983	2.16689	69.2126	16.7984
ANLN	5.8165	56.3561	0	0	7.18267	1.36617	223.503	310.546	52.9034	127.317	121.273	98.6897	60.1236	121.187	47.3163	170.608	4.70757	119.954	206.523	46.484	185.947	92.2832	175.215	42.2971	99.4246	143.36	103.051	327.806	279.41	117.394	154.579	181.404	18.2287	133.33	42.4222	147.23	150.184	82.1534	195.582	171.539	203.653	23.9237	280.039	139.533	157.441	229.603	94.2596	135.021	105.568
MKI67	5.75764	54.1032	3.17569e-292	4.80345e-291	8.21221	2.45457	691.31	200.153	230.981	398.07	367.6	379.001	502.836	138.062	97.3509	176.421	6.19078	216.365	153.956	634.575	157.689	314.115	168.469	230.631	326.907	162.102	774.855	354.796	306.127	410.966	372.911	1118.35	95.3886	179.977	163.565	441.298	433.88	368.275	296.804	38.7519	376.863	80.1228	307.08	266.083	155.242	344.981	381.138	260.838	87.9482
KRT81	5.73894	53.4064	3.81571e-77	1.06902e-76	8.84101	3.10207	10.1162	1551.61	1.02512	1584.57	88.4614	398.739	1456.65	0.881516	120.853	58.271	62.0582	123.593	2549.14	1470.12	10.2282	64.3852	552.861	2.22269	419.77	189.581	0.466374	30.9292	317.644	0.526879	0.415404	0.328829	266.397	2974.56	8.80079	1.45996	2.77075	2.2197	258.236	16.6608	167.142	249.776	1566.76	110.485	729.072	17.673	0.505607	15.331	4.30228
TPX2	5.70957	52.3302	0	0	7.86353	2.15396	348.522	238.402	325.877	389.662	654.85	373.687	163.403	197.879	112.443	430.941	4.98702	261.764	243.447	112.136	133.217	155.045	228.843	110.628	716.691	229.14	415.349	330.183	242.796	155.178	233.555	237.414	82.5703	256.168	143.976	309.162	168.256	262.827	318.076	179.777	267.007	26.4876	198.157	263.119	191.474	289.068	125.716	223.133	209.277
FOXM1	5.69353	51.7517	0	0	7.37067	1.67714	841.418	534.524	88.4529	147.538	226.928	368.971	82.3289	57.5084	21.0955	264.579	3.35334	275.767	89.8915	95.4542	64.4437	51.2647	157.644	94.7834	216.72	155.724	270.013	196.211	212.414	151.716	134.86	229.522	22.7651	168.233	77.1387	180.212	229.604	465.089	175.618	152.348	204.318	16.4393	132.758	129.126	61.7249	182.847	67.2819	278.517	158.795
CDC20	5.50235	45.3286	0	0	7.21616	1.71381	181.427	208.013	178.773	224.027	432.096	252.222	76.9917	139.51	81.0974	159.148	3.0309	217.106	132.72	118.536	58.8171	39.6152	198.58	141.13	384.777	207.493	82.7728	326.862	222.032	63.5015	106.099	51.8453	211.212	333.55	97.2142	216.917	168.771	107.521	282.23	124.716	179.019	15.2516	195.424	195.744	127.889	136.897	122.411	198.059	155.725
S100A1	5.45065	43.7329	5.40221e-278	7.66836e-277	8.13893	2.68828	2.62973	30.2999	20.063	119.2	78.2502	23.3957	13.1838	534.429	1722.7	39.9879	23.9248	1165.28	1272.85	48.6654	556.211	18.4296	67.2733	313.817	7.36691	169.288	19.1732	172.143	215.837	7.12541	122.104	3.28829	11.6114	898.24	1.74393	671.602	6.47326	145.5	67.0817	64.6851	109.791	214.522	756.541	51.2599	1462.67	467.337	622.728	206.605	20.798
BOP1	5.4461	43.5954	0	0	7.4442	1.9981	339.021	189.168	101.743	222.573	274.729	160.917	77.9277	421.826	118.673	77.9763	18.2284	147.156	515.439	373.075	133.133	57.4192	130.24	160.606	254.82	303.168	38.7954	550.971	186.106	94.9888	171.317	152.905	896.578	550.688	337.756	192.303	79.6161	230.825	168.485	137.608	88.1376	40.7212	96.1528	118.871	350.564	95.123	94.8194	209.164	238.744
MEX3A	5.02983	32.6685	0	0	7.54311	2.51328	437.316	237.442	290.694	381.312	173.983	156.247	172.664	243.172	204.697	278.06	11.4357	54.0554	275.022	303.012	115.898	89.2398	166.258	219.672	155.137	163.413	493.614	152.922	99.3881	10.939	323.062	560.433	41.7845	201.001	111.693	836.371	34.7692	190.65	81.9464	339.661	168.728	3.5254	111.552	79.9546	324.225	280.9	151.953	184.63	469.122
CXCL9	4.95372	30.9898	5.50344e-123	2.42959e-122	8.04345	3.08972	9.95032	39.5886	11.8255	562.25	104.605	144.055	480.81	116.969	45.3058	65.98	6.04031	125.855	120.353	269.168	16.7541	304.325	56.1437	115.448	1.66907	393.339	461.296	11.181	758.881	393.002	41.3449	3.94594	9.98834	533.914	4.86679	4.99676	29.8898	7.36649	76.447	116.681	249.705	7.31474	455.252	67.3249	42.3196	5.60409	1860.62	495.241	1.40527
FDCSP	4.88331	29.5136	3.42046e-50	7.20534e-50	8.69813	3.81482	0.947649	5018.37	1.02512	15.5364	6.32617	530.532	32.8997	0.188896	0.849484	47.903	16.8957	25.2903	11.2754	43.5166	1.15041	1509.74	80.6136	2.48677	388.403	652.667	1.26094	0.526377	7.49783	1.2043	315.047	63.2447	0.20809	77.0947	0.0811132	0.267316	154.5	0.951301	28.223	94.2201	0	4273.11	28.2444	5630.72	12.0068	30.5478	432.493	1337.84	2.35653
IGLC2	4.82832	28.4099	3.6195e-99	1.25864e-98	8.58436	3.75604	33.0019	562.055	98.0817	335.808	18.926	280.288	414.811	38.0521	7.0224	90.3643	220.396	115.78	334.943	125.946	21.6276	606.756	15.7035	130.676	185.468	424.816	290.637	30.185	779.96	346.862	68.5172	0.10961	35.2921	101.753	2.55507	15.9773	607.334	4.26866	190.119	105.34	344.296	47.9417	342.126	41.7286	97.7874	34.3388	169.451	466.997	47.844
IGLV3-19	4.72291	26.408	1.71461e-58	3.98827e-58	7.78779	3.06489	3.29308	315.838	9.3725	35.0879	1.62748	27.3064	55.4037	3.37914	2.09539	11.2955	56.2759	24.3444	39.0183	10.0411	0.836659	130.546	3.65906	19.8061	13.8417	145.654	70.6125	1.79694	25.2842	151.189	1.22178	0	2.0809	12.2366	0.446123	2.98161	173.282	0.804947	24.2119	32.0285	63.4822	10.4065	86.6786	3.28373	8.83596	4.65176	21.6689	146.689	0.778303
IGHG2	4.69856	25.9661	5.36334e-92	1.76525e-91	9.98055	5.28199	90.5953	511.168	55.2465	923.487	26.6434	554.204	504.429	84.5626	230.663	172.546	197.353	129.33	481.969	191.261	27.8607	525.835	30.8733	285.296	47.1943	4398.09	1472.14	20.4561	1230.89	530.643	40.0987	0	85.1922	118.773	3.04175	55.4167	1380.25	14.0744	787.085	62.4501	198.293	97.3916	578.298	106.022	77.9171	98.1448	382.564	1027.91	76.8574
IGHG3	4.55016	23.4279	4.32441e-95	1.46871e-94	9.27045	4.7203	47.7141	589.14	145.786	304.473	28.9271	467.545	802.04	42.2918	12.7989	141.38	46.1514	462.318	666.186	128.128	11.3367	1746.8	23.7458	217.185	262.302	1348.37	824.497	28.8237	602.654	441.625	71.254	0	52.1474	220.854	1.90616	56.486	743.002	7.34209	325.535	95.2544	786.485	58.2728	236.603	43.1095	155.919	17.1785	500.046	633.619	25.0354
AARD	4.50042	22.634	5.12006e-71	1.3575e-70	7.54502	3.0446	23.6202	214.31	32.9868	132.351	142.562	41.2702	732.536	11.6696	101.485	20.6741	26.6117	270.153	1931.98	571.666	38.8419	7.59164	49.4735	211.508	64.3454	127.261	99.234	164.248	784.593	0.050179	67.9063	1.2057	2.87165	1424.35	1.46004	124.734	11.2301	20.6359	187.705	27.3554	25.8988	14.1205	235.801	18.7762	769.785	117.539	15.9989	22.6796	23.5653
CALML5	4.4466	21.8053	8.50682e-68	2.15631e-67	7.80418	3.35758	60.8628	20.8549	16.292	457.772	8.53114	20.267	185.748	1704.37	46.3252	0.659594	1.5047	28.8268	57.9147	825.66	503.857	5.08927	32.8172	489.608	141.065	3.29839	279.082	184.849	0.967462	5.64513	0.0733066	0	698.809	0.780186	0	6.76516	0.196159	32.7833	68.1707	0	254.315	0.150819	267.565	0.959859	2.15614	118.125	5.20053	524.213	449.794
IGHV1-18	4.35377	20.4463	1.50813e-58	3.51684e-58	7.24822	2.89446	79.2235	129.707	76.481	178.378	0.866239	10.8352	599.981	4.65944	5.23849	16.057	41.8952	14.1255	110.726	43.5807	3.47214	270.611	2.47749	28.7409	43.367	236.261	17.0831	4.62849	109.081	134.906	54.198	0	1.41501	48.8232	0.24334	2.17966	235.783	3.46371	31.4718	69.2843	52.205	9.08686	81.1545	1.80184	5.58061	7.65526	111.143	101.518	1.01612
LYZ	4.19342	18.2955	7.53501e-199	6.88347e-198	8.65726	4.46384	40.5594	506.658	35.3299	386.607	36.4345	257.076	495.746	69.5978	65.4103	61.3216	139.615	698.648	160.173	174.163	29.053	4692.92	76.1922	268.417	31.3669	450.919	617.652	208.899	793.393	764.376	43.2753	25.8678	60.9289	287.663	33.1348	15.1137	666.157	50.4921	297.149	2039.87	187.081	1648.49	318.247	65.1526	33.9064	29.2108	2168.08	266.356	58.2214
EPCAM	4.13208	17.534	2.19294e-93	7.28698e-93	9.12124	4.98916	769.539	533.05	1303.36	367.928	998.012	338.858	251.029	608.834	813.268	749.834	290.902	815.786	531.371	146.911	507.517	1142.79	279.346	334.196	724.49	299.848	1004.73	391.098	783.365	370.973	786.555	0	11.7363	390.442	2.02783	933.777	729.124	700.231	575.331	668	444.74	355.538	632.738	267.515	854.467	509.441	96.3904	932.14	2004.61
MUC5B	4.02521	16.2821	3.72292e-79	1.07793e-78	7.48362	3.45841	15.9442	142.345	57.9191	528.675	43.1807	130.827	29.6735	311.217	207.331	81.8308	3.5468	284.649	156.118	160.737	28.9902	182.723	29.1581	312.541	81.0361	74.4214	122.397	591.375	147.557	24.0608	1.00186	0.657657	10.8623	382.722	0	102.958	249.392	7.61041	170.481	1062.48	62.2601	167.183	261.298	63.216	327.691	446.129	1452.99	168.688	74.8684
IGHM	3.9646	15.6122	3.58408e-61	8.60605e-61	10.7231	6.75846	178.632	361.12	160.431	968.787	34.5971	75.041	1271.88	213.411	14.6961	141.792	123.751	134.922	701.171	641.264	54.341	158.207	57.4396	185.583	65.9569	1403.76	620.157	91.3536	216.804	865.462	26.1705	0	52.7717	113.106	2.96063	7.83443	644.751	33.8078	340.436	4205.6	1585.45	71.6392	605.28	131.838	100.747	551.636	550.209	1843.27	47.6494
IGLV3-21	3.95266	15.4835	2.44275e-50	5.15754e-50	7.72061	3.76795	27.3634	101.908	57.2967	21.5881	3.4912	44.951	450.598	7.0941	1.27423	9.39921	79.4053	51.7731	85.6576	43.276	3.5558	68.6629	3.16356	42.2751	37.6979	550.308	184.909	8.24052	537.127	28.05	16.2008	0.219219	1.04045	19.053	0.0811132	7.05304	369.343	0.73177	130.279	61.3049	122.869	23.1696	47.7126	4.8835	11.3303	9.01049	20.4952	33.8785	40.3636
PYCR1	3.93251	15.2687	3.42813e-245	4.23619e-244	7.51885	3.58634	74.1535	157.662	136.194	196.126	111.981	195.447	53.7906	435.91	265.492	299.95	26.4828	519.334	257.106	207.895	163.337	184.093	139.158	111.883	508.979	350.853	96.7812	419.123	416.381	362.041	312.824	161.126	325.37	174.618	219.614	279.942	154.843	89.8858	125.796	234.765	239.371	80.7638	186.009	299.51	106.793	49.6126	151.249	221.161	70.8039
SDC1	3.88199	14.7433	2.70966e-125	1.22555e-124	9.50712	5.62513	197.111	241.551	324.596	1033.93	277.485	203.522	1131.43	2056.43	1920.09	796.397	206.187	312.941	2272.07	856.682	1578.88	409.695	734.822	587.626	926.044	628.421	135.836	405.528	1807.26	1286.81	177.5	41.542	529.507	1113.61	425.398	633.375	743.346	427.695	134.091	406.6	201.016	291.571	845.447	1850.24	390.135	300.35	75.4619	376.655	474.505
SLC7A5	3.88	14.723	4.88315e-201	4.55103e-200	8.90162	5.02163	355.558	878.161	221.572	404.733	356.234	949.836	307.787	156.112	199.884	1018.97	34.2857	199.505	333.984	561.369	361.249	174.084	528.734	498.432	227.482	834.079	347.224	1235.84	779.811	420.65	189.009	117.611	204.636	379.889	263.821	407	1431.4	399.815	378.206	701.691	4127.48	87.0982	418.929	593.362	283.808	255.261	153.65	370.433	327.687
ZDHHC20	3.87028	14.6242	0	0	7.19669	3.32641	516.966	164.696	200.96	159.932	104.762	77.8245	157.229	157.791	78.5773	161.827	118.399	61.3957	59.8534	85.2367	238.009	167.27	101.882	98.7226	68.144	77.9382	261.929	138.637	152.338	147.601	161.837	88.8933	33.6274	68.9438	68.5001	126.996	171.051	211.774	230.539	126.249	199.065	192.106	197.28	67.4764	77.2829	144.626	169.74	80.6463	192.414
HMGB3	3.84355	14.3556	0	0	7.46519	3.62165	204.361	141.853	135.865	229.817	476.116	253.189	110.19	176.933	166.414	337.444	21.3883	192.638	147.16	99.801	64.6528	62.8297	131.04	111.751	183.223	377.48	216.19	89.2662	219.186	193.34	230.109	241.251	124.188	145.546	124.874	316.996	135.252	164.892	144.926	93.0749	153.485	18.4	142.455	163.462	190.84	222.845	80.2471	110.252	262.98
LAD1	3.76065	13.554	5.1612e-87	1.58912e-86	7.68729	3.92664	81.7347	329.48	357.326	109.599	149.571	91.6043	104.474	545.889	147.244	131.63	42.0027	392.534	212.517	188.326	283.167	82.8317	176.168	85.7166	311.511	157.253	88.8529	215.415	114.7	125.096	199.125	0.10961	90.3944	332.38	4.5829	234.231	530.243	295.562	324.609	140.674	63.8895	88.2482	85.8173	299.779	179.509	147.061	82.1251	263.726	393.562
IGKV3-11	3.71339	13.1172	1.2712e-49	2.65963e-49	8.26684	4.55345	36.3897	223.085	292.598	185.884	2.70371	321.42	1273.43	14.7129	14.2713	73.8951	172.568	32.754	483.194	75.6127	7.63451	468.686	7.43246	47.9308	53.6403	2922.05	304.75	21.2366	326.277	290.637	19.2552	0	4.78608	35.3958	0.162226	8.65694	578.645	2.82951	57.4079	293.447	158.052	31.7286	208.21	19.3993	10.6962	15.2922	107.514	305.658	8.38837
MAL2	3.68096	12.8256	4.60109e-215	4.80597e-214	8.66675	4.98579	751.059	637.235	610.53	386.316	258.664	294.114	337.7	282.778	238.167	127.549	254.553	336.854	204.807	311.176	503.794	353.206	264.138	258.668	321.554	318.765	242.273	339.041	591.882	277.64	306.446	2.52102	20.1431	294.069	1.74393	251.401	365.396	132.572	378.914	406.544	301.567	113.963	790.502	218.713	165.177	487.867	283.826	315.941	205.753
PEG10	3.65109	12.5628	2.36316e-115	9.66206e-115	8.52671	4.87562	69.0599	160.743	39.6867	2.0948	606.341	264.024	320.354	109.203	61.5027	736.148	89.5943	124.416	930.245	93.5775	108.87	486.474	7.35623	1.54048	125.295	64.6573	807.863	301.832	379.375	1046.68	2259.82	191.049	51.7729	278.793	109.908	269.311	106.514	1271.11	11.4162	835.217	57.5435	3.69507	685.187	253.538	2038.19	367.159	9.08287	480.685	1235.97
S100A14	3.61454	12.2486	1.16818e-79	3.4037e-79	7.81618	4.20163	51.3152	280.492	88.8557	294.872	95.4175	107.777	65.9786	54.7589	268.295	100.155	45.657	492.954	137.511	185.952	226.881	5.27526	169.994	60.9369	630.821	235.038	9.25839	244.983	5.04196	753.312	0.293226	0	192.9	149.139	1.54115	51.1191	87.8794	336.346	131.35	10.6023	384.345	42.1163	137.94	228.177	36.2317	87.7241	259.593	155.282	12.0637
MCM4	3.54004	11.6321	0	0	8.57638	5.03634	2550.91	544.974	299.627	347.562	540.244	521.836	388.722	208.395	162.393	169.412	67.0453	492.81	749.816	448.864	194.753	344.177	136.643	401.756	244.547	287.397	522.408	604.408	532.923	291.916	790.66	326.746	158.19	500.695	410.19	334.475	167.741	271.145	344.683	472.8	504.77	77.672	308.357	185.27	236.288	310.972	329.078	257.012	354.582
IGLV2-14	3.53499	11.5915	1.99654e-41	3.82186e-41	8.3317	4.79671	21.0852	99.0942	52.2077	99.7358	1.88998	73.6607	158.763	5.01624	0.962749	15.6447	162.121	22.9463	588.974	41.7522	11.2321	304.139	3.84963	142.78	6.96404	532.658	48.3993	70.0081	136.542	126.2	5.84009	0	2.78841	12.7499	0.36501	2.07684	299.045	1.56111	69.1145	1.64391	57.5435	11.877	149.939	43.261	19.0671	16.5009	35.1758	117.859	3.11321
MCM2	3.46543	11.0458	0	0	7.41965	3.95423	587.069	434.001	195.504	183.644	308.329	198.484	179.116	135.565	74.613	130.146	26.0099	231.457	147.115	81.6918	91.8861	49.7599	108.819	318.219	255.54	309.634	166.254	262.499	141.566	71.4548	292.029	78.042	122.524	159.938	261.428	365.977	144.471	99.7159	139.409	104.508	204.875	30.7106	135.505	146.555	46.4205	197.938	194.189	118.986	131.317
SFN	3.45448	10.9623	1.69989e-90	5.47765e-90	7.68675	4.23227	4.83301	100.3	14.5347	50.4498	22.4697	235.36	111.843	112.456	457.844	20.0764	68.7434	229.237	115.406	84.8357	96.4041	35.7094	219.582	224.337	210.216	196.287	1.24366	61.7676	149.268	4.36557	153.895	1.2057	974.778	103.067	2.83896	95.3291	140.548	60.615	81.1478	49.7791	93.3902	42.3237	158.27	104.574	1.77565	147.373	66.361	108.655	54.1569
IGKV4-1	3.45299	10.951	2.5025e-44	4.91619e-44	8.15223	4.69924	145.82	378.38	15.1937	377.791	1.65373	79.3888	4540.08	17.8612	1.84055	210.988	150.707	55.9881	728.558	83.1354	8.15743	353.172	11.0534	55.9193	11.1655	645.153	137.494	29.3682	539.36	643.621	502.785	0.10961	3.07974	108.774	0.12167	4.11256	269.572	3.85399	162.786	262.435	52.7196	25.6204	134.421	19.3656	38.1764	14.9809	187.291	492.705	15.6093
ESRP1	3.44578	10.8964	8.92906e-60	2.11245e-59	8.20869	4.76291	477.355	219.624	273.889	258.417	219.001	388.525	231.791	415.887	288.117	238.464	114.25	212.459	349.538	229.741	546.485	256.526	239.287	225.746	165.122	242.224	696.987	552.26	460.121	228.038	280.691	10.1937	15.5235	237.854	0.973359	491.862	120.859	213.189	271.412	374.627	250.498	113.755	380.29	273.964	372.125	161.511	335.904	221.983	253.121
STMN1	3.41392	10.6584	0	0	9.37113	5.95721	2039.58	863.714	1873.88	839.782	574.106	660.945	848.999	450.895	659.483	770.261	113.025	394.405	808.109	385.153	316.069	196.605	286.436	654.681	374.907	294.78	1249.85	490.111	956.262	227.813	872.348	515.603	239.762	412.041	477.351	1386.78	386.066	854.537	1068.41	368.808	559.012	70.4892	362.856	250.995	836.372	969.379	314.271	508.929	741.701
AGO2	3.40624	10.6018	0	0	7.46185	4.05561	487.992	168.134	100.864	209.335	123.662	162.458	179.295	258.914	122.014	103.804	67.9481	73.5268	216.551	128.737	334.078	109.935	158.902	123.656	76.9785	154.413	195.653	573.351	373.998	105.225	243.622	957.549	54.3948	115.406	98.2687	164.626	77.5074	206.725	182.66	243.982	127.608	41.004	156.577	104.372	170.039	86.4238	142.076	147.088	187.03
IGKV1-5	3.36642	10.3132	2.92486e-40	5.53007e-40	8.34618	4.97976	4.88039	63.2345	47.9608	427.019	3.9637	184.842	95.2737	10.5572	1.50076	18.6335	131.812	117.733	132.921	41.8163	6.42136	322.416	3.58283	54.0047	15.5684	1683.69	147.633	5.15486	677.335	548.105	3.2988	0	2.28899	80.4207	0.36501	5.16126	268.567	2.46363	41.0367	79.314	119.846	20.0401	152.939	7.62836	9.59695	12.1239	235.27	550.414	23.4572
OLFM4	3.34508	10.1617	1.02253e-37	1.8794e-37	7.41712	4.07204	0.829193	7.90432	0.439336	0.0581889	0.131248	29.6529	782.941	497.364	5.6066	8.96635	42.2177	4.74963	5.03606	0.785961	155.242	260.821	3.39225	0.330102	1848.09	4.3032	0.0518193	0.0544528	0.483731	169.178	3.66533	0.328829	0.20809	93.1296	0.36501	0.65801	5.24726	21.5628	0.689693	0.0923545	5.72433	1319.97	0.118799	244.023	3.80496	301.467	13.1819	2.44169	2.35653
CP	3.33339	10.0797	1.95177e-91	6.34842e-91	8.11564	4.78226	7.43905	115.55	0.109834	63.7169	254.805	4.76195	28.1201	186.839	9.00453	315.018	159.993	10.6096	1.33701	43.1477	21.7322	358.549	30.1491	680.869	446.13	171.669	1.45094	1739.42	315.579	47.8456	248.9	2.95946	2.91326	284.234	1.09503	1.37771	250.741	0.390277	17.8413	135.41	552.28	1294.29	586.866	1195.56	92.6719	433.364	802.67	18.6649	6.22642
CRABP2	3.32965	10.0537	3.27105e-87	1.01052e-86	9.37541	6.04576	131.652	74.1755	35.8059	76.2275	96.2313	246.195	298.368	2254.94	3958.77	791.801	140.604	143.764	701.617	151.755	977.427	27.7796	603.287	555.188	2074.45	1733.12	10.9166	70.9338	325.681	6.69889	8.23477	71.1366	721.949	605.219	14.6409	898.862	82.2153	554.999	47.6251	11.5443	1304.2	222.251	33.4122	4730.32	2756.02	214.146	878.059	941.484	162.881
KPNA2	3.32737	10.0378	0	0	8.47226	5.14488	338.098	486.919	285.898	443.079	363.978	435.063	205.165	584.886	156.956	617.359	48.0645	803.346	318.787	190.411	197.41	166.932	194.883	148.59	311.54	650.92	571.498	529.263	418.148	284.389	408.929	479.213	129.349	641.6	145.233	453.43	337.271	480.139	578.907	376.141	421.242	94.1301	300.531	432.947	192.404	363.258	245.617	345.758	281.378
KRT16	3.27502	9.68005	1.18633e-46	2.39691e-46	8.52164	5.24662	7.96025	1848.52	182.324	742.258	117.178	54.1068	129.249	183.586	303.436	2.70021	19.5396	30.9446	436.934	302.788	599.299	12.5795	1352.29	444.692	862.907	895.569	43.3037	31.746	132.245	3.08601	45.8411	0.219219	1837.4	203.033	8.71967	9.19157	144.986	3.14661	401.51	19.3575	241.172	100.182	145.484	316.888	43.0383	200.135	0.505607	213.672	28.8621
DSC2	3.21985	9.31688	1.90034e-248	2.38015e-247	8.52363	5.30379	81.4504	379.385	417.442	377.617	74.6015	331.013	390.873	714.783	454.786	354.758	131.361	89.9552	516.196	503.432	389.988	290.63	325.542	532.015	181.525	355.986	411.169	319.311	347.598	30.2328	311.651	32.3348	45.6966	264.832	7.90854	402.147	138.145	1185.76	1286.91	699.567	621.401	287.198	418.9	254.952	699.14	846.217	192.564	141.994	323.104
SQLE	3.2183	9.30691	4.3498e-274	6.02013e-273	7.56127	4.34297	337.031	158.823	290.474	97.8737	92.9238	152.29	99.0775	351.053	222.423	49.3871	44.0448	239.908	433.591	276.931	543.243	140.133	214.207	142.164	39.5972	68.5454	65.5342	301.414	448.735	70.5516	126.429	193.351	46.3209	111.464	221.196	239.68	66.1302	81.2509	220.702	121.834	152.82	13.7246	469.627	90.1931	139.092	129.645	44.7824	167.96	158.082
IGHV3-23	3.21376	9.27763	3.78504e-36	6.81208e-36	7.66489	4.45113	27.0317	40.3254	35.0736	142.01	0.78749	23.9018	507.197	15.9722	4.75711	117.717	50.515	40.9168	130.447	36.3146	11.1276	144.14	8.27099	38.3359	11.8274	455.528	329.364	8.8395	143.612	192.336	21.0634	0	1.99767	19.3199	0.0811132	2.28247	366.793	2.04896	46.7902	154.454	372.017	19.5688	65.1018	5.72548	11.4572	26.6103	244.551	195.641	4.99411
IGLC3	3.21341	9.27543	6.5329e-47	1.32283e-46	7.77277	4.55935	5.02254	203.547	391.521	139.537	8.53114	53.6007	413.676	28.8382	7.73031	45.3058	240.538	62.4854	376.078	51.8093	7.84368	287.874	19.2863	103.96	69.6691	237.353	164.267	68.3745	253.456	405.07	12.3644	0	28.4251	42.9513	1.54115	10.5282	565.969	7.97629	81.4382	88.1431	51.5404	32.1057	168.917	30.6987	78.7204	23.0757	62.8759	351.862	21.252
KRT6B	3.19459	9.15521	1.3598e-38	2.51937e-38	8.28379	5.0892	7.22582	617.586	242.733	166.886	1013.5	418.96	137.772	74.9918	206.142	897.686	49.4187	12.1105	16.2892	220.951	177.225	39.1417	1614.14	668.127	556.001	1654.09	13.5421	5.62679	139.835	0.0250895	52.6097	0	582.903	18.437	3.32564	153.337	92.7343	143.915	109.08	88.0138	1213.69	663.247	52.8506	187.055	28.664	384.741	0.0722296	135.443	285.01
FN1	3.17379	9.02414	9.64074e-228	1.08478e-226	12.4673	9.2935	4389.23	2928.15	3441.1	5070.41	2925.52	6359.3	7666.23	8153.64	5405.52	5247.95	333.528	2729.62	3074.83	7764.59	12206.4	22544.5	12320.6	16202.2	3573.99	7640.61	4917.26	3120.45	4648.71	7603.92	3508.09	31299.4	4466.58	513.917	31370.3	1276.6	8418.59	2024.83	3477.18	5402.39	4528.65	10462	6619.61	3640.56	2981.02	1095.53	3623.49	3331.36	8930.01
NUP210	3.17086	9.00584	5.10496e-130	2.45322e-129	7.91462	4.74376	429.309	249.343	138.391	166.478	483.151	48.0336	200.943	22.6466	15.8854	310.854	59.2208	180.198	130.336	112.729	157.438	44.4508	162.561	114.656	132.029	385.672	650.264	93.0235	159.427	225.454	148.25	215.931	19.6021	136.327	7.70576	155.455	103.425	163.77	397.354	269.712	245.16	69.6785	330.261	237.338	65.2762	357.966	391.701	282.931	224.584
FNDC1	3.11263	8.64959	8.62876e-78	2.45977e-77	7.23852	4.12589	20.5403	233.825	65.4976	232.261	10.5261	71.8663	185.808	110.273	34.3758	406.248	13.1554	94.9515	101.367	248.733	231.148	355.437	238.372	207.37	42.9353	53.0364	81.8746	80.0093	302.871	180.218	3.93412	512.534	28.6332	440.333	55.6031	13.4892	149.964	20.2944	166.216	65.6825	94.0977	199.119	334.374	122.525	29.0022	204.128	41.2973	221.724	280.254
CHI3L2	3.10466	8.60194	1.09913e-91	3.59198e-91	7.51741	4.41275	0.687046	9.42266	23.7974	55.134	30.5809	41.3392	199.21	323.18	271.439	271.175	63.5415	1155.44	270.967	37.9026	454.808	131.374	44.3661	17.3854	61.4677	116.339	1.07093	278.617	345.309	2.25805	2.22363	0.10961	64.5912	73.4401	2.47395	72.4222	25.231	49.4677	111.912	132.954	83.2065	55.5392	91.8464	73.9597	327.607	943.648	70.0988	613.921	58.8267
S100A8	3.09428	8.54029	4.55385e-60	1.08013e-59	7.94298	4.8487	6.42032	10.807	6.66326	9.39751	121.982	10.4901	3.98301	130.212	757.683	21.0864	8.64129	8.61514	7.06385	11.9177	4.76896	13.8814	13.1116	10.5853	666.907	641.221	2.86734	90.7002	3.90706	16.5089	0.317662	0.767267	1212.5	1.04709	1.01392	5.42858	4.97754	3.56128	9.5105	4.69161	14.5145	450.78	2.13838	284.152	70.1381	195.356	30.3184	66.677	20.5602
ATAD2	3.06503	8.36884	0	0	7.57416	4.50913	819.053	162.976	200.154	161.445	148.337	145.711	162.109	171.455	49.8081	105.473	23.2369	200.944	246.5	126.075	130.728	100.872	114.117	177.177	65.2375	96.833	189.071	442.828	535.769	85.4297	294.13	277.86	26.802	137.703	65.2962	272.827	94.1074	82.2997	214.839	218.345	335.999	33.0294	352.788	85.6464	168.982	232.863	185.973	130.795	172.394
KRT23	3.03992	8.22446	6.88811e-37	1.25271e-36	8.1383	5.09838	9.78448	87.9299	301.165	295.745	24.9634	165.771	185.847	202.497	493.947	673.301	109.8	122.606	357.649	507.779	398.501	176.873	72.8381	342.624	321.209	219.223	171.211	24.3041	1075.05	0.627237	354.413	0.438438	55.4353	265.838	0.0405566	4.72944	310.201	17.0258	73.9787	277.987	73.6016	54.163	839.195	912.759	535.4	301.009	131.295	119.737	129.977
TMEM132A	3.03723	8.20914	4.99884e-235	5.86305e-234	7.72089	4.68366	215.851	215.895	273.56	86.1196	148.967	161.331	94.6364	326.056	107.29	324.994	17.3471	102.415	318.854	484.056	391.264	71.3174	402.954	439.784	551.972	393.295	102.032	162.741	431.6	230.02	106.759	150.603	310.554	86.8675	492.033	520.013	180.467	319.808	157.177	368.051	84.8573	44.1712	179.98	191.164	209.822	231.874	67.011	161.363	314.759
MMP7	3.02419	8.13526	3.15039e-34	5.52266e-34	9.0506	6.02641	71.1685	1041.92	141.173	2706.13	675.692	950.297	302.291	39.8361	16.9047	1528.63	489.2	482.509	22.9074	88.2522	193.666	480.759	643.155	705.891	2120.49	206.969	93.0157	945.318	150.459	15.3799	10.7761	0.219219	72.2906	736.023	13.4242	3.35174	2216.67	630.957	199.376	88.0508	1017.47	426.479	742.181	4303.08	2.49436	132.63	334.965	627.985	39.6718
PADI2	3.02301	8.12862	2.85618e-61	6.86873e-61	8.73252	5.70951	333.809	110.526	280.15	776.793	296.936	664.396	257.88	236.918	1206.15	162.796	116.528	1058.57	571.214	397.857	542.322	397.893	76.5734	658.268	381.9	65.815	932.903	242.533	434.8	939.752	138.745	1.75375	5.70168	296.101	2.02783	455.199	93.3963	38.0276	532.951	750.177	207.512	414.357	799.784	166.207	198.069	392.652	1073.06	407.575	357.846
PROM1	2.9311	7.62691	2.19981e-36	3.97978e-36	8.54283	5.61173	49.0172	510.543	270.375	601.295	212.15	237.292	1023.4	100.661	617.462	770.405	188.045	413.897	1072.88	174.195	561.294	587.819	370.327	88.2913	242.849	247.882	114.987	245.709	597.705	58.6592	135.69	351.408	14.2334	222.62	1.33837	27.4102	1506.14	35.1737	110.768	833.222	279.056	315.571	936.952	250.927	107.384	389.209	33.0992	207.755	87.0402
SLPI	2.92482	7.59377	1.54171e-61	3.71407e-61	8.81284	5.88802	9.4528	58.4116	81.9727	22.7228	106.364	131.149	200.644	1653.87	2681.71	418.306	80.3511	55.433	96.8216	85.4452	18.4902	1312.63	149.221	540.751	256.23	360.421	0.587286	120.014	64.4292	288.027	17.5691	0	205.468	271.32	2.31173	311.67	2047.93	16.538	57.0086	35.2055	386.124	2526.64	233.766	672.457	79.5659	134.333	17.2268	33.5498	6.24804
HMGA1	2.85924	7.25631	6.77367e-308	1.09646e-306	8.76378	5.90455	492.683	289.066	231.017	599.549	897.266	689.01	402.942	548.408	292.449	474.66	49.4617	590.229	717.795	430.771	406.01	409.374	352.908	214.456	639.943	332.614	354.652	773.229	353.607	190.128	474.807	168.689	268.561	619.509	146.531	504.961	217.516	830.754	960.434	694.838	183.993	81.0842	379.458	419.071	158.498	867.333	195.526	459.789	263.218
RAB25	2.84172	7.16872	1.22022e-43	2.38361e-43	7.49497	4.65326	86.8757	40.7497	160.028	242.124	221.705	86.7503	195.267	300.723	333.026	169.206	91.4215	132.537	289.975	120.749	278.67	68.8658	170.908	319.297	383.655	289.429	241.564	48.4811	18.512	256.44	61.211	2.52102	42.2423	278.978	1.41948	300.484	174.802	209.701	150.807	226.435	151.791	84.308	174.426	199.146	324.774	189.513	40.6472	265.816	257.532
IGKV3-20	2.84028	7.1616	7.78295e-32	1.32819e-31	8.24471	5.40442	9.59495	287.123	144.981	125.048	4.48869	91.6963	697.147	13.4536	6.17292	732.953	136.627	35.3858	263.948	77.0402	11.7969	650.767	8.5378	67.737	51.0216	578.551	60.9914	14.4118	504.736	250.268	12.2666	0	7.78258	66.2337	1.09503	4.72944	531.592	5.34192	89.0067	5.59668	201.638	30.1639	169.868	12.0572	10.4848	97.1741	156.178	332.141	7.63169
FADS2	2.83556	7.13819	1.86303e-105	6.86667e-105	8.45068	5.61512	572.499	584.674	744.235	43.0598	276.881	1127.27	277.755	607.763	166.924	497.231	24.2042	72.9716	453.78	393.382	355.141	57.8926	557.663	464.3	81.0073	161.316	633.75	542.404	519.564	28.1002	137.963	367.301	65.1323	39.5226	233.687	924.277	545.323	524.923	497.015	703.52	337.543	37.0261	342.794	237.978	295.011	217.039	293.559	321.059	648.24
IFI6	2.82839	7.10281	1.57093e-110	6.09011e-110	8.80145	5.97306	23.9045	146.453	71.868	232.29	386.132	176.468	459.301	64.1827	228.653	663.51	28.3744	416.405	400.322	1035.3	414.586	82.1892	689.999	98.9206	1881.87	419.77	41.2309	108.052	1322.91	274.052	41.4427	37.1576	1286.29	436.062	102.243	82.2512	735.107	33.6614	88.2989	94.0723	101.258	137.208	679.678	336.574	67.686	493.471	716.59	231.444	20.2143
VTCN1	2.78519	6.89328	7.4572e-25	1.15704e-24	8.87447	6.08928	9.76079	364.067	507.286	22.4609	168.444	89.7869	236.133	31.0839	722.005	567.683	612.737	124.148	230.701	168.5	292.873	101.397	280.604	757.321	503.569	237.069	320.364	225.87	457.107	189.2	7.45284	0.986486	16.231	102.902	1.62226	159.094	623.37	830.559	54.9213	469.567	127.243	542.196	251.75	306.65	657.243	352.343	74.8118	216.747	201.256
MXRA5	2.77382	6.83919	5.81282e-86	1.78182e-85	8.70838	5.93456	88.0603	153.129	208.428	460.478	82.5289	386.96	844.26	533.359	224.405	850.546	272.222	174.379	219.381	556.076	998.134	1601.73	795.197	682.299	114.245	474.03	438.322	321.054	643.288	686.047	210.756	2496.25	612.618	59.6842	617.799	54.1213	678.907	60.2003	223.787	374.479	531.634	663.228	282.014	305.387	171.223	626.449	389.498	261.238	293.593
DSP	2.74005	6.68092	4.59229e-80	1.34229e-79	10.3257	7.58566	710.737	1575.17	405.836	1952.21	949.555	1149.93	1750.45	6705.29	990.301	1202.65	927.886	669.308	1198.6	919.398	3301.98	138.526	2057.46	1029.76	588.346	961.733	2645.72	1562.9	3527.05	780.659	879.361	248.704	106.293	399.188	54.6703	1063.92	444.276	1566.5	1893.03	661.628	1477.28	376.087	1529.21	968.566	665.403	3126.44	710.288	929.369	776.768
ST14	2.73034	6.6361	6.93855e-81	2.05411e-80	8.62765	5.89731	339.329	366.412	221.352	259.552	586.68	760.923	225.14	398.004	301.029	561.788	138.927	567.324	536.296	579.478	151.184	679.19	106.075	565.399	588.576	415.51	259.891	286.04	384.975	329.375	82.1522	8.54954	166.514	357.674	38.8532	694.138	1537.99	799.581	306.932	1051.83	401.325	686.285	336.914	362.928	237.937	299.269	281.677	414.571	259.737
SMC4	2.72705	6.621	0	0	7.27255	4.5455	327.792	97.3079	55.4295	255.828	231.653	180.839	282.774	136.257	60.2851	126.56	36.4783	143.825	44.9903	38.1592	130.331	146.642	111.373	126.627	44.4605	39.0346	399.303	200.005	377.589	80.1107	206.114	842.02	8.03229	113.23	48.1407	199.315	176.494	94.1544	223.642	185.891	226.336	62.4958	162.844	53.87	56.2711	286.449	228.065	120.206	86.5213
CDH3	2.71117	6.54851	1.20195e-36	2.18164e-36	8.2682	5.55703	64.5112	155.05	98.3014	957.353	666.348	697.614	190.826	169.839	266.03	280.966	202.469	107.247	637.151	281.101	226.965	174.811	205.479	565.047	276.288	309.503	69.3515	691.786	173.79	20.6236	155.532	11.3994	105.377	157.351	5.75904	12.8929	18.7577	153.403	296.768	510.831	305.298	227.662	487.64	603.246	260.175	525.649	479.496	186.813	42.7202
EPHB3	2.70925	6.5398	2.63087e-54	5.8492e-54	8.32088	5.61164	275.15	114.881	551.586	139.13	843.638	298.485	127.536	44.6005	420.438	138.309	79.1904	350.815	268.493	293.452	290.739	292.726	132.946	610.667	87.3382	111.141	1696.63	300.107	407.525	12.4444	265.394	26.7447	263.65	426.289	166.809	1755.36	701.637	627.444	317.15	1402.62	204.725	155.438	374.662	448.962	226.184	528.176	182.795	364.939	636.825
PRSS8	2.67589	6.39032	8.34202e-34	1.45775e-33	7.95821	5.28232	43.5919	108.45	100.059	50.0134	136.078	248.864	76.0556	219.56	1116.9	747.464	122.225	95.9385	544.184	139.805	175.615	109.14	186.307	114.171	299.569	400.657	188.277	170.056	169.771	226.106	143.388	1.31531	88.4384	54.3256	2.79841	456.556	291.86	487.212	225.929	711.702	100.83	378.707	93.0789	391.286	460.442	166.438	162.408	368.649	420.24
GAPDH	2.66738	6.35274	0	0	12.4134	9.74601	22063.3	15643.6	8484.64	3307.28	7161.64	6252.51	2045.58	5542.49	5353.71	5976.47	1220.62	5659.08	2881.18	3786.46	2305.85	2302.58	4199.64	5599.48	11094.3	4968.58	5406.92	3694.95	1940.58	4132.39	4982.04	2624.16	7992.67	7160.53	7176.86	2693.52	5997.64	9707.73	9602.4	10213.2	9667.22	3861.62	4473.12	5316.88	4218.9	5483.23	2399.16	10610.6	10100.7
GABRP	2.66457	6.3404	2.96461e-28	4.80167e-28	10.068	7.40342	38.4035	249.79	927.108	1030.06	505.516	848.363	1047.39	1617.22	2626.44	9.85268	238.753	1349.6	1026.15	69.8703	916.288	86.3147	1681.68	125.175	1252.66	290.914	1159.25	380.552	1033.55	0.9534	0.488711	0.657657	26.7188	626.181	0.527236	1219.09	216.584	923.469	735.322	17.7321	843.128	3784.06	1325.9	3413.45	435.118	2432.17	1801.35	807.425	581.133
MARCKSL1	2.66291	6.3331	1.13936e-200	1.05831e-199	9.47764	6.81472	1251.13	879.59	787.912	483.55	1212.81	329.426	577.238	819.474	1898.77	677.691	245.568	480.227	1807.32	743.022	483.15	284.002	644.794	517.71	694.274	397.555	415.988	409.231	845.562	248.035	562.799	782.721	890.876	535.741	1324.01	4071.5	662.601	602.857	700.165	792.198	372.403	83.4219	388.784	430.539	1192.85	640.203	712.888	559.241	569.069
FAM83H	2.60063	6.06551	4.48571e-102	1.61043e-101	7.77321	5.17258	215.638	220.807	40.9315	159.845	230.131	127.952	99.9537	279.797	226.926	173.659	84.2634	113.004	501.979	497.465	233.783	82.7979	178.608	265.6	256.864	501.138	44.9446	623.484	230.144	154.2	187.86	4.93243	135.925	436.021	13.2215	372.762	137.115	199.7	154.255	245.349	95.5127	75.2966	183.411	151.169	604.016	121.019	263.945	347.894	143.381
LSR	2.57917	5.97595	2.52662e-207	2.47127e-206	8.51362	5.93445	190.999	305.098	1128.25	257.195	323.107	433.084	608.744	158.862	1003.18	273.999	96.8599	179.951	499.773	199.538	219.163	173.931	394.378	250.966	503.224	306.095	245.71	99.0859	302.146	137.566	257.624	14.7973	121.983	469.713	10.5853	357.032	365.788	422.963	778.627	287.259	418.777	141.563	517.711	317.562	325.874	413.75	115.477	212.451	215.72
ACP5	2.57694	5.96672	6.12574e-67	1.53727e-66	7.62041	5.04348	26.4157	118.944	37.9659	165.926	19.8185	51.4383	267.659	29.6777	42.3326	26.0746	58.4685	245.788	69.5244	177.804	11.0021	40.9002	62.3564	116.108	58.1008	147.052	91.6511	96.5629	234.498	127.655	20.6236	30.9099	8556.8	343.959	3856.2	10.0758	67.5769	22.4653	43.3055	74.29	86.9155	37.1016	47.6977	41.2066	26.677	19.7791	137.056	64.3527	28.7107
PHGDH	2.53622	5.80066	1.23306e-126	5.68851e-126	8.48225	5.94603	666.434	532.604	1189.65	107.824	275.779	385.235	276.62	50.6032	234.543	507.042	99.1169	98.2825	131.873	326.414	285.447	143.548	513.526	229.443	773.267	417.433	183.682	144.572	159.966	7.17559	202.497	146.109	436.657	254.464	450.949	438.584	515.359	1192.47	317.331	667.557	511.888	44.0204	105.003	289.271	162.26	175.796	37.1802	357.684	108.227
S100A9	2.53567	5.79845	3.71695e-50	7.81801e-50	8.96703	6.43136	15.5651	17.5056	20.4291	21.0644	647.212	37.1754	26.5866	749.708	862.312	199.156	23.0005	29.9576	35.2524	56.1882	35.7044	258.352	110.458	127.485	2143.08	1515.49	10.3639	559.52	14.9584	92.9816	4.86267	1.53453	2852.84	4.57846	6.89463	8.55413	29.7672	22.3678	40.1655	410.941	95.8129	3557.58	9.47421	1077.43	42.1082	282.329	411.456	223.016	47.8656
IGSF3	2.51961	5.73429	3.29665e-79	9.55509e-79	7.33499	4.81538	97.2999	121.512	272.864	115.505	66.5954	80.079	163.045	99.6533	198.836	255.737	123.644	117.507	159.371	209.306	255.348	105.556	165.725	138.687	95.5684	145.129	369.524	238.176	210.851	124.77	29.3959	43.2958	37.1649	63.2977	55.3192	329.704	55.1453	198.554	140.135	195.311	85.5434	112.285	187.554	136.115	69.4194	257.257	31.8713	65.8553	66.9124
TPD52	2.51345	5.70985	1.45068e-91	4.72967e-91	8.33031	5.81686	1401.48	342.632	143.04	250.736	251.682	311.942	196.163	413.746	312.808	160.343	196.106	113.95	682.297	399.926	549.204	227.884	248.397	130.632	141.266	270.381	334.511	636.716	708.256	254.658	520.746	52.6126	7.99067	233.563	10.1392	290.079	148.615	309.905	335.517	265.371	81.8772	111.55	417.637	297.068	617.376	149.259	130.609	265.252	330.692
PFN2	2.48403	5.59457	1.31294e-299	2.0649e-298	8.15337	5.66935	275.15	133.346	1212.75	336.71	137.049	274.951	194.789	66.1767	382.013	435.394	141.012	149.233	300.96	139.195	50.7434	149.973	53.8186	236.991	83.8562	247.336	542.099	289.925	601.296	16.6845	420.12	671.687	177.917	358.208	191.062	341.466	64.1196	551.267	160.208	134.21	267.95	72.6761	239.112	273.711	337.627	89.6288	5.0019	211.559	147.056
HLA-DQA1	2.48355	5.59271	1.87279e-112	7.44811e-112	8.2526	5.76905	7.74703	264.326	67.438	404.937	405.557	162.734	237.806	193.325	82.1168	43.6156	208.53	410.422	117.3	241.37	30.1197	275.632	133.403	297.4	33.813	935.63	246.021	102.299	320.025	562.155	95.4452	14.7973	236.765	814.391	78.5582	31.8312	103.229	54.0046	112.964	67.5665	177.133	329.144	326.326	504.735	31.4543	93.9142	1303.15	262.271	32.4725
LAPTM4B	2.48261	5.58908	0	0	8.81949	6.33688	1041.32	758.167	718.204	272.673	637.079	347.576	207.893	444.158	315.102	366.878	189.12	448.11	891.628	545.361	292.747	885.229	409.776	285.692	563.828	444.846	1261.23	879.358	417.05	137.967	711.978	1003.69	738.18	410.788	486.233	510.04	433.978	487.139	394.341	414.413	341.981	226.154	355.387	246.263	614.966	176.895	248.036	151.432	521.268
TUBA1C	2.45027	5.46517	6.46777e-238	7.8521e-237	7.74126	5.291	151.008	216.766	149.63	304.677	366.524	303.592	209.387	251.862	234.005	207.215	66.1424	195.29	186.891	267.002	195.715	124.577	317.576	230.433	235.54	323.352	138.617	402.678	302.071	240.131	295.792	94.8122	261.445	282.715	193.333	328.799	195.203	161.477	308.619	248.895	326.93	76.4088	166.779	278.191	67.2209	263.41	222.792	196.65	108.465
NCAPD2	2.42574	5.37305	0	0	8.15297	5.72723	1839.6	1023.74	329.209	245.965	403.142	400.556	217.652	101.143	65.0988	609.423	96.215	389.059	143.505	177.804	86.3641	176.079	239.897	255.565	343.569	183.596	698.162	309.564	214.33	277.816	248.583	330.692	95.888	378.986	173.177	235.958	190.176	773.383	487.867	270.71	335.099	95.0916	263.689	205.561	121.843	292.328	167.482	425.817	307.516
TAP1	2.40927	5.31207	7.75922e-185	6.31691e-184	8.48123	6.07196	31.5093	127.027	44.556	723.026	380.253	153.993	340.986	65.547	84.9201	130.311	51.6543	368.477	179.983	429.071	256.331	131.425	428.033	123.326	466.447	700.723	61.3023	169.965	272.08	150.738	69.8856	47.2417	118.57	693.38	115.586	29.9806	241.57	23.0995	215.511	132.252	524.409	142.713	432.042	739.513	70.1381	211.362	1154.46	239.896	28.9702
SPP1	2.40576	5.29913	2.04764e-35	3.6567e-35	9.06312	6.65737	173.917	261.2	106.026	189.9	140.856	182.242	1508.23	1502.23	732.51	132.104	51.2459	1359.22	424.522	358.831	738.205	2057.49	463.481	1007.45	655.253	1800.77	140.223	1416.92	400.957	68.2434	64.07	860.215	1121.15	97.5643	888.596	33.5996	667.751	263.193	310.652	357.892	204.468	1799.99	738.721	571.1	196.59	96.4416	87.777	184.324	201.645
PTK7	2.38548	5.22519	7.27342e-81	2.15094e-80	8.61263	6.22715	755.584	296.278	733.691	212.157	263.73	442.217	272.996	294.468	581.274	794.769	146.3	182.008	1852.98	538.752	463.718	256.121	919.605	541.742	402.418	501.815	471.521	306.46	599.38	98.125	571.083	323.567	694.314	150.104	498.644	749.514	468.87	376.935	248.126	592.51	305.405	246.627	305.848	154.773	336.823	460.524	106.466	470.73	385.281
MYO5B	2.38422	5.22062	6.17116e-60	1.46248e-59	7.18632	4.8021	138.262	230.252	35.5862	174.247	38.9545	111.365	83.7429	213.558	191.672	142.06	101.782	107.843	131.673	84.4026	98.9559	118.152	99.3663	184.351	56.7195	79.4454	8.51564	147.803	185.343	127.881	42.4934	22.6892	5.0774	134.254	1.78449	70.1808	212.857	344.151	256.711	242.818	119.311	106.252	365.99	183.67	52.9312	422.944	131.638	122.906	43.0877
SERPINE2	2.38344	5.21779	3.99196e-79	1.15462e-78	7.56559	5.18215	135.585	373.222	192.722	125.659	313.473	31.2862	47.8758	47.6858	14.0165	129.754	96.4515	190.808	125.59	80.6011	203.622	61.5616	42.2316	49.2072	9.09353	24.6615	69.9734	388.829	425.144	46.3654	5.64461	111.911	84.0269	27.943	163.484	577.938	47.0292	48.931	461.441	131.956	378.921	664.793	363.346	34.4202	143.151	6.02531	39.7082	440.068	861.992
POSTN	2.38261	5.2148	2.50447e-95	8.51644e-95	9.98557	7.60296	721.564	705.003	827.855	903.354	121.562	805.322	1299.1	968.093	956.35	668.374	588.339	603.615	749.927	1917.5	1856.69	6772.93	1559.83	2850.21	676.116	960.707	1000.51	534.49	755.234	1005.36	53.0251	12079.8	2378.26	147.003	4144.4	163.577	2207.97	351.591	360.728	605.014	366.765	1716.44	687.311	162.351	921.054	249.309	137.399	434.903	1409.9
PCNA	2.38	5.20535	0	0	7.89776	5.51777	845.824	356.319	354.983	261.646	312.187	440.814	198.135	279.231	192.04	150.037	104.964	215.666	270.699	202.345	165.575	148.992	116.785	338.201	441.324	335.147	247.403	253.895	347.914	175.275	264.417	118.488	123.772	225.638	232.552	521.637	210.479	264.193	381.4	222.445	404.412	86.5514	185.133	190.288	231.257	317.309	220.842	233.299	188.998
FXYD3	2.3672	5.15938	2.7986e-34	4.90907e-34	8.10975	5.74256	28.0978	23.7129	257.194	421.346	168.575	33.6327	226.414	443.235	66.3447	34.4225	191.441	204.974	248.817	221.529	211.11	212.431	95.0592	145.817	538.619	87.6368	24.4415	98.5777	195.074	268.081	7.03743	0.657657	85.6916	306.839	3.00119	15.566	413.994	26.5876	212.371	162.618	295.779	165.355	404.792	198.169	58.2581	213.377	223.749	103.655	89.0508
SRSF10	2.36327	5.14534	0	0	7.38383	5.02056	401.495	169.117	180.311	194.933	131.59	113.482	186.903	133.319	124.789	131.239	182.8	142.304	184.15	133.533	136.647	160.642	95.0211	170.575	83.7411	113.565	254.761	192.327	173.027	118.849	236.805	490.283	69.2109	126.801	154.967	193.373	137.998	111.912	215.765	172.555	188.303	113.774	124.962	97.6362	171.688	158.032	184.854	119.15	210.271
RCC2	2.35769	5.12548	0	0	8.95203	6.59434	983.92	1026.65	829.356	576.157	680.024	454.778	533.345	241.472	652.914	602.312	195.955	406.433	669.841	524.396	388.754	457.358	239.668	588.088	341.871	339.145	525.621	539.899	493.052	300.296	584.644	958.754	346.845	477.515	484.124	496.612	526.565	462.479	371.218	608.413	399.545	261.181	454.569	289.002	478.748	256.323	409.759	461.902	657.731
MTPN	2.34095	5.06634	0	0	8.25068	5.90973	493.891	279.554	693.675	252.162	341.666	495.151	207.694	468.819	246.209	354.861	265.602	231.519	214.968	204.093	391.222	292.946	314.069	213.95	172.863	255.899	475.736	329.494	312.769	238.952	304.027	122.543	146.454	172.873	190.738	245.499	334.917	276.585	412.092	339.735	321.699	265.819	419.909	269.417	223.689	236.983	332.148	216.348	295.928
SULF1	2.33779	5.05527	4.34594e-147	2.49576e-146	8.39485	6.05707	195.476	201.292	196.786	302.582	29.5834	330.461	534.142	349.101	271.155	286.635	130.952	217.496	274.042	453.58	661.651	1328.77	555.605	1149.72	310.907	336.851	570.479	186.646	407.097	540.327	14.0749	868.436	67.5461	51.1432	989.298	87.4125	722.038	91.1298	267.438	407.487	126.278	558.145	303.279	75.4753	213.543	88.8596	309.63	304.812	637.668
SRPK1	2.31194	4.96551	0	0	7.63993	5.32799	354.326	198.278	133.265	199.297	147.129	278.079	117.718	207.576	105.704	191.035	64.4443	166.381	228.94	204.783	154.824	568.274	198.466	99.8669	166.705	152.709	250.892	257.961	176.227	150.562	565.096	462.004	27.3847	244.896	59.4966	119.203	112.154	202.017	292.212	190.971	79.8191	80.8769	166.645	173.937	150.465	428.346	144.856	98.3251	165.497
ANP32E	2.29843	4.91922	0	0	8.09847	5.80004	378.989	248.316	264.151	407.322	166.213	339.594	262.859	191.1	142.543	254.005	80.2007	221.547	346.151	151.225	265.848	228.003	378.179	214.06	163.482	231.324	517.9	669.951	256.824	28.9533	707.873	190.94	49.4839	413.663	114.451	495.42	119.78	144.525	174.565	444.816	290.74	64.5695	432.428	185.977	450.507	353.314	161.343	255.885	587.013
SOX4	2.28335	4.86807	8.51826e-146	4.84159e-145	8.88108	6.59773	1832.56	744.345	763.785	312.882	466.64	308.215	472.664	952.1	578.301	730.417	329.444	248.4	677.885	348.421	699.029	349.57	663.89	672.858	279.051	370.185	1188.84	229.863	530.764	147.576	685.588	474.39	114.824	258.016	374.338	2127.06	446.238	709.451	441.803	312.398	594.13	125.595	221.723	246.263	1047.29	1013.22	194.496	231.069	292.058
TUBB	2.26429	4.80418	0	0	10.9816	8.71735	2750.01	1476.54	2049.1	1954.07	2685.89	3065.78	1723.99	2187.57	2839.12	2869.07	706.415	1400.28	2201.14	2735.45	1885.98	888.712	2028.53	1799.78	3245.93	1898.98	3312.26	1359.43	1292.7	1160.54	2677.47	2238.34	2800.23	1650.28	2162.93	3406.95	1773.4	4745.89	3886.73	1610.24	1662.84	583.897	1199.05	1511.31	2156.27	4086.33	1471.34	2013.08	2492.67
CDK2AP1	2.26192	4.79629	0	0	8.23134	5.96942	805.786	270.689	376.877	361.033	945.329	288.846	142.532	131.388	309.184	338.104	91.6149	310.906	271.747	218.321	280.406	213.208	171.023	264.082	119.914	257.952	593.038	227.467	211.614	187.77	571.474	33.7597	62.8433	202.191	97.2548	961.517	269.596	454.941	257.945	500.838	274.168	227.605	256.115	247.071	589.008	222.79	169.902	248.395	419.03
SLC34A2	2.23702	4.71421	1.17088e-19	1.70938e-19	7.5929	5.35588	4.73825	223.219	12.5211	179.367	62.4479	105.154	1083.64	313.568	336.877	119.778	87.9821	11.0208	44.2327	46.6123	141.918	396.71	85.035	203.013	200.23	39.69	11.8148	41.1481	56.7454	0.878132	179.039	0.438438	27.0517	241.673	0.24334	7.48486	1756.26	86.2513	20.6182	227.266	144.823	510.09	54.2911	1875.36	5.45377	182.975	1232.51	192.588	7.35064
COL1A1	2.23538	4.70886	6.69423e-62	1.61831e-61	12.7122	10.4769	2129.27	4162.61	6893.11	8016.98	1445.23	8529.96	11874.9	13049.6	5541.3	5260.07	863.141	3633.9	4919.5	11663.7	13285.9	17784.9	22316.3	21511.6	8488.61	12781.9	1779.03	5441.77	4706.65	9500.33	1682.75	3721.35	73401.6	962.606	38786.4	895.901	14741.1	2493.51	2789.81	5815.41	2175.76	9070.9	3615.12	1771.85	5803.83	1302.53	2344.7	4467.8	6380.35
CALR	2.23309	4.70141	0	0	10.9785	8.74538	1008.28	1494.05	1391.16	1400.32	2729.26	3307.92	1391.47	1676.85	2825.13	2690.3	634.49	1296.24	1536.67	1830.49	853.999	2622.85	1076.87	1578.42	2014.16	3356.24	1709.69	1115.61	1071.28	1221.31	1239.1	1836.73	5604.16	2208.07	3773.23	2684.08	1912.01	2919.2	1229.99	3563.28	2429.35	2677.04	1619.97	2489.77	2511.32	2126.6	5296.51	2411.95	2814.06
STAT1	2.22861	4.68683	4.38053e-201	4.09638e-200	9.402	7.17339	250.345	288.508	196.566	856.453	835.08	223.513	1331.32	261.118	146.168	865.531	186.261	413.054	242.043	703.676	359.241	602.377	834.265	270.464	334.533	878.4	382.617	279.107	940.447	533.076	235.534	134.052	112.369	1072.69	64.2822	132.116	913.121	167.405	571.175	345.424	1432.13	258.599	925.458	966.259	90.3044	248.32	2478.31	411.989	102.844
RDH10	2.22724	4.68237	1.50049e-79	4.36735e-79	7.82013	5.59289	96.7787	62.0734	21.7471	196.533	452.912	66.0692	37.2013	330.82	370.573	34.7936	96.8169	177.628	92.8106	227.608	351.522	164.987	95.8215	75.7475	746.735	64.1986	100.374	3011.11	250.424	14.6272	110.131	28.9369	20.5593	729.967	26.889	151.486	100.066	21.0018	37.0619	114.316	58.5726	165.882	57.1868	439.986	451.226	46.4993	580.527	201.158	38.9584
IDH2	2.22054	4.66068	8.05738e-152	4.90172e-151	8.77823	6.55769	419.335	191.758	165.447	340.725	311.006	399.498	266.284	402.538	1885.09	536.518	75.4501	1029.35	535.226	413.319	638.664	141.519	331.221	678.404	769.152	463.37	112.431	623.52	352.807	533.051	164.549	113.994	462.21	238.449	432.009	793.231	462.445	865.074	380.348	467.166	728.469	187.054	360.183	471.762	297.294	769.372	412.973	603.122	216.584
IRF6	2.22044	4.66035	2.24571e-41	4.29291e-41	8.1649	5.94447	151.316	221.991	666.765	272.44	119.278	290.617	220.36	211.879	103.637	83.047	291.525	289.419	269.273	143.398	552.404	182.284	419.877	104.202	280.518	265.095	364.618	224.454	373.719	161.626	125.965	1.31531	21.5998	125.836	2.55507	225.903	175.072	134.329	169.265	130.792	88.2233	81.8949	586.228	218.797	169.067	253.264	204.681	506.909	129.523
CDH1	2.20583	4.6134	4.69968e-25	7.30827e-25	9.09333	6.8875	229.852	866.483	183.533	614.097	235.118	511.484	400.612	511.993	556.582	391.84	1107.42	185.524	1438.55	450.5	578.822	294.569	268.75	232.942	177.353	334.274	245.054	428.688	660.888	21.7526	121.445	1.97297	29.6737	192.911	6.69184	440.517	865.798	339.517	516.635	743.694	328.517	705.457	736.315	786.58	674.027	560.299	523.195	360.713	415.895
DHCR7	2.20144	4.59939	3.27125e-135	1.68933e-134	7.77811	5.57667	126.251	133.904	231.75	89.6109	184.588	741.875	220.998	295.014	248.361	222.592	32.6091	147.979	272.081	242.269	442.133	359.174	264.291	218.77	189.209	170.424	265.626	217.666	286.183	331.733	140.309	43.1861	50.2746	164.886	30.1741	362.81	260.647	399.181	545.202	463.73	69.0565	36.2155	238.459	247.24	118.207	100.342	54.1722	221.936	376.85
MDK	2.18844	4.55813	5.5998e-70	1.46367e-69	8.53834	6.3499	684.913	312.399	954.823	125.979	148.704	360.574	205.723	48.3784	150.387	1744.19	113.154	40.3822	119.105	185.904	94.5843	85.0636	287.846	107.701	597.209	712.3	222.495	404.53	115.24	35.2507	986.34	198.612	3213.46	31.0021	303.566	1035.93	490.619	1519.01	151.369	405.695	251.335	120.637	103.711	122.626	642.869	761.643	130.736	471.364	838.254
OAS2	2.15816	4.46345	4.39116e-79	1.26876e-78	7.45151	5.29335	7.74703	48.2297	25.0055	327.982	152.458	87.5325	272.976	31.7346	87.8367	131.3	37.768	102.004	76.2985	275.648	80.3611	100.314	324.436	51.672	299.223	174.837	59.3159	67.7211	292.843	312.791	39.4389	16.6606	87.4812	279.204	24.1312	15.6072	212.857	17.1722	30.292	32.8967	49.568	97.5047	189.855	409.405	22.872	232.808	602.882	119.033	25.9002
ALDH18A1	2.15384	4.45012	0	0	7.825	5.67116	262.286	174.476	391.595	191.238	256.617	248.611	176.587	150.256	306.239	313.863	133.725	145.758	190.368	161.25	217.448	236.778	193.816	125.593	144.173	199.717	210.922	247.778	233.121	163.257	359.373	306.03	113.825	211.718	159.185	418.021	208.1	387.326	198.922	736.01	235.041	145.164	277.767	299.257	114.952	185.924	309.847	148.732	179.247
H2AFZ	2.11847	4.34233	0	0	8.65025	6.53178	583.633	615.175	963.61	494.402	480.316	443.943	184.951	504.752	249.947	317.1	134.821	421.052	462.337	280.123	165.366	131.273	227.891	380.784	527.54	541.352	395.399	491.727	306.444	359.683	354.388	99.4158	518.977	392.865	439.228	995.342	504.105	349.591	1038.9	482.608	276.183	97.2973	229.133	672.154	948.196	398.788	239.784	262.153	457.923
PAICS	2.11586	4.33448	2.43255e-279	3.50693e-278	8.43793	6.32207	507.253	420.38	378.415	345.904	486.459	254.247	148.527	474.36	150.585	761.15	161.197	393.006	215.08	199.49	129.348	208.677	286.245	208.184	136.979	148.734	1856.62	365.305	433.851	340.063	491.154	337.488	147.37	228.512	188.669	354.482	202.044	422.5	568.234	400.32	374.74	144.504	435.368	328.777	409.498	276.413	129.399	469.533	443.481
CCT3	2.10059	4.28885	0	0	9.71114	7.61055	1076.77	787.976	486.418	1616.52	889.995	446.864	616.332	947.483	979.002	630.242	262.829	1141.68	1572.94	1109.65	554.998	444.813	813.187	744.623	913.814	1249.06	1126.64	985.268	771.774	609.549	1644.93	626.966	799.525	2025.22	787.812	867.195	440.353	749.479	977.458	740.055	794.932	297.397	786.983	1044.78	796.674	886.013	833.349	1216.5	977.181
SOX9	2.08793	4.25139	1.85886e-46	3.73934e-46	8.12318	6.03525	168.184	554.553	212.822	473.89	223.411	140.696	324.456	291.215	330.393	1190.36	233.917	396.008	348.29	184.958	222.405	92.875	388.051	156.468	187.194	210.529	39.5036	68.1204	187.409	34.4729	820.398	338.365	25.8448	371.122	57.8743	78.0975	115.808	245.777	264.915	164.779	574.02	659.59	207.586	567.243	407.722	237.569	332.744	195.547	240.193
SPINT2	2.06652	4.18875	1.75079e-34	3.0789e-34	9.55292	7.4864	541.842	674.859	460.827	317.828	672.359	820.068	1262.2	446.782	1781.65	1401.49	478.238	313.599	1164.62	365.729	867.511	369.031	592.386	580.826	1042.94	529.578	480.503	265.53	520.327	822.709	376.258	0.876876	203.179	642.011	18.5344	752.681	772.205	968.912	1328.57	666.67	952.34	732.02	624.036	651.239	481.877	269.674	1228.73	832.218	565.804
S100A11	2.06388	4.1811	1.26246e-194	1.11289e-193	10.2271	8.16317	69.3205	626.83	1983.45	1317.98	1323.01	744.383	798.654	930.44	5463.37	592.604	420.779	921.367	2453.52	610.371	1087.11	515.082	921.472	1038.96	1492.38	1972.77	128.857	812.998	606.599	901.139	947.194	65.9849	1639.38	1330.52	649.352	1033.3	1396.7	607.052	502.659	632.277	547.799	710.774	808.56	1477.9	3240.39	842.554	1063.18	2117.98	1865.48
MX1	2.06027	4.17066	1.63791e-67	4.13662e-67	8.3797	6.31943	20.943	65.579	68.7194	467.053	340.327	131.287	537.209	64.0148	150.755	715.247	42.8625	205.632	415.787	382.683	293.897	75.7135	616.78	112.983	1393.58	329.512	52.8212	106.709	652.683	107.082	71.2296	33.7597	158.44	750.621	23.9284	32.2425	494.567	40.2717	86.2661	55.8375	126.707	111.455	383.082	710.835	24.0981	376.737	1098.97	173.759	15.6309
LMNB2	2.059	4.16699	3.6769e-274	5.1144e-273	7.60098	5.54197	265.721	388.205	351.688	191.732	355.42	275.572	114.83	221.093	60.0019	90.0964	29.1268	234.665	191.816	177.258	127.214	47.0208	203.001	219.012	223.684	231.39	206.794	189.06	183.669	170.332	206.163	170.114	278.383	609.818	248.896	251.298	166.613	264.437	362.288	270.746	114.98	61.7228	156.206	208.407	168.602	173.617	237.87	140.796	193.905
DHTKD1	2.05028	4.14185	1.36794e-222	1.52067e-221	7.38107	5.33079	228.431	53.41	157.392	226.559	90.1151	368.165	123.593	154.727	169.104	124.354	51.6973	210.752	181.989	76.96	104.541	128.01	66.6253	99.2067	49.8993	117.191	219.559	117.745	384.268	151.54	253.714	76.1786	16.6888	58.0212	37.1093	266.042	52.9385	514.654	230.376	176.933	142.808	42.2294	155.181	116.109	164.205	292.383	72.7352	559.265	461.901
TMEM123	2.04854	4.13688	1.34646e-232	1.55942e-231	9.62262	7.57408	545.491	949.969	591.053	607.929	3020.65	547.647	519.743	1028.25	556.526	762.758	691.669	562.266	250.644	461.247	1488.58	2145.34	624.136	557.191	787.627	343.994	3218.53	1527.6	1035.13	290.135	687.591	168.47	127.31	340.243	168.188	557.19	1770.51	632.42	403.852	1776.33	1251.16	434.548	519.864	1597.91	253.537	830.339	544.467	541.398	698.7
PRKDC	2.04738	4.13354	7.0564e-275	9.86471e-274	9.49361	7.44624	3147.95	1371.47	294.025	564.112	757.408	967.803	786.068	524.145	201.299	407.423	248.856	917.399	1171.75	891.729	399.358	1119.4	261.432	671.604	246.274	482.964	1473.76	3132.34	1010.31	468.973	1197.71	2727.63	266.522	940.576	575.945	375.107	310.373	571.732	827.958	1206.21	990.395	280.694	856.362	370.27	479.509	666.282	1029.09	281.499	564.442
PDIA4	2.03482	4.09771	5.88829e-266	7.9896e-265	8.98608	6.95126	220.589	328.476	234.935	458.5	1201.5	925.038	261.166	360.645	569.013	940.086	218.805	343.783	645.93	438.935	344.076	359.056	657.639	271.366	692.691	1314.86	237.453	393.222	876.762	399.575	337.284	370.809	872.44	300.885	538.146	532.7	541.62	628.176	244.297	1067.21	834.659	674.2	400.293	459.47	518.912	262.733	1185.5	495.523	740.793
LCP1	2.03254	4.09126	4.08825e-88	1.27292e-87	8.53571	6.50317	31.7699	525.726	432.306	239.418	145.029	774.933	498.753	94.595	83.2495	51.6956	148.6	596.192	112.487	265.831	55.4078	742.915	126.352	151.385	78.59	319.944	265.108	181.11	286.052	331.006	32.035	68.7252	264.774	609.12	201.12	32.8388	483.631	629.81	476.287	177.247	408.25	345.753	324.425	149.048	46.7587	1044.14	838.441	486.319	314.002
PLAU	2.03164	4.08869	7.69258e-66	1.90969e-65	7.34505	5.31341	107.653	57.4961	148.02	193.973	62.0804	87.3024	135.422	189.043	119.381	112.749	59.2853	114.279	139.182	234.265	163.964	285.828	289.256	290.644	170.274	272.172	130.032	73.1119	96.1694	214.465	16.2985	22.2507	137.132	37.798	159.469	37.4037	212.784	40.5645	112.819	140.157	56.0213	666.358	114.329	70.2213	86.7108	47.7446	95.3611	165.519	195.073
MAGED1	2.01763	4.04918	4.53128e-257	6.00124e-256	9.02684	7.00921	288.986	322.201	352.494	314.598	653.354	859.06	320.015	257.843	1324.15	2078.03	243.203	235.569	605.063	637.19	786.899	539.006	966.372	253.607	593.583	751.619	181.471	141.486	423.767	371.701	1232.99	598.687	1434.62	407.052	681.797	503.11	411.42	553.974	440.805	494.632	716.999	304.353	272.599	548.484	443.574	466.879	722.314	596.196	315.775
PARP1	2.00147	4.00409	0	0	8.92367	6.92219	568.661	505.809	813.833	401.067	782.765	818.02	739.785	554.599	163.328	410.7	184.541	882.054	863.796	241.37	380.91	385.364	434.094	313.597	321.842	427.721	579.047	547.051	845.58	306.167	790.367	384.401	247.253	481.477	386.707	665.289	223.058	574.708	376.173	854.612	519.199	188.769	592.108	381.856	360.964	740.655	997.364	548.935	479.499
NUCKS1	1.9985	3.99584	0	0	9.73896	7.74046	1468.45	804.007	566.67	638.536	1068.57	1359	1101.4	800.164	352.819	1169.25	647.689	763.478	822.616	391.681	885.708	789.04	882.061	434.723	800.433	594.476	1137.26	591.52	937.266	600.993	2455.48	1747.72	379.598	417.79	421.302	1667.01	479.879	559.365	1020.06	996.837	603.692	411.002	563.448	511.184	1563.63	970.423	1156.34	924.392	1733.28
P4HB	1.99387	3.98304	0	0	10.8222	8.82834	557.478	1125.78	1265.84	1043.68	1219.01	1584.37	753.606	2868.83	1867.14	2636.62	611.812	1888.79	1353.16	1263.52	1315.25	4294.45	832.283	1292.66	2918.82	3024.58	1309.89	1643.75	1580.22	1884.07	2414.55	1370.89	6662.8	1164.18	2807.41	2570.6	3831.8	1643.6	1216.16	3347.2	3059.02	2430.08	1234.83	2385.27	880.298	888.925	2054.48	2273.47	1339.8
ELF5	1.99067	3.97422	2.27247e-12	2.99819e-12	7.86437	5.8737	7.39166	8.61883	295.453	56.4723	15.7235	238.074	24.0773	829.989	308.816	176.73	12.1021	25.3931	262.789	28.5994	194.251	976.667	11.1677	1840.89	71.3094	77.5013	332.196	253.26	125.342	24.3117	28.9805	0	2.83003	581.197	0	418.083	299.143	442.818	93.889	204.731	92.6398	450.101	261.476	218.208	236.372	1178.89	2.60027	215.385	148.569
TNC	1.99008	3.97259	4.70317e-39	8.77249e-39	9.54557	7.55548	319.073	100.97	40.9681	285.853	220.025	1528.33	283.69	83.723	136.965	636.322	278.499	72.9922	242.422	1415.23	92.4508	629.751	332.822	751.995	134.274	1908.79	23.526	101.899	192.711	123.591	478.57	7944.39	569.294	48.3305	4531.59	31.7284	244.635	50.98	158.266	79.2402	965.397	13900.6	1203.19	427.626	489.74	458.857	763.81	148.028	389.454
LTF	1.98338	3.95418	2.7336e-16	3.81381e-16	11.0216	9.0382	1.82422	14.1786	3.47807	12.5979	1789.96	164.713	236.89	2834.39	2417.97	182.584	493.005	612.847	91.8078	66.7746	14.4115	20322.7	54.3904	409.613	7058.45	103.583	2.69461	689.735	59.3129	526.026	2.02815	0	964.332	105.53	8.67912	18.6093	821.245	51.2727	23.74	429.024	179.405	60250.5	129.387	1113.59	11.584	5272.07	11491.3	217.428	62.5453
FKBP4	1.97672	3.93598	2.4036e-150	1.42162e-149	8.84059	6.86387	1755.12	1788.21	180.567	481.513	532.422	271.523	211.578	233.161	336.367	785.885	299.823	545.858	366.786	244.979	232.696	178.378	359.579	285.538	627.627	533.947	859.061	484.303	324.714	1333.33	471.801	683.086	270.143	1199.39	222.129	443.992	216.658	1079.65	469.082	186.63	328.238	254.753	179.416	403.579	352.212	507.28	327.381	515.808	446.746
ILF2	1.96358	3.90028	0	0	9.31105	7.34747	829.525	559.71	620.598	903.645	532.107	840.68	688.245	697.216	536.478	606.538	231.617	735.453	1156.15	794.478	501.64	321.385	569.86	1007.78	662.936	1111.25	1550.45	500.857	733.224	508.238	1219.11	402.925	431.912	984.964	526.101	1255.65	401.048	721.72	604.933	581.686	840.684	197.14	622.996	524.066	540.05	1160.54	318.027	887.015	734.566
TMED3	1.96345	3.89995	7.34354e-124	3.26799e-123	8.01757	6.05412	168.35	126.737	183.276	112.741	235.906	236.855	93.0631	140.56	878.707	236.382	117.883	491.638	255.703	256.672	555.625	168.927	237.991	159.527	440.634	142.268	71.5625	155.971	207.26	434.725	92.7084	259.007	694.356	141.296	313.381	412.14	407.57	234.605	224.513	387.058	286.474	211.543	374.944	134.212	262.838	160.669	149.389	421.286	206.099
HLA-DQB1	1.96121	3.89388	1.15083e-61	2.77482e-61	8.17991	6.2187	12.0588	159.649	77.8357	425.826	416.162	143.779	159.36	224.367	96.7846	23.7454	131.511	596.398	107.941	99.8331	38.9883	279.352	112.478	248.369	68.8346	1161.08	144.852	133.319	118.291	493.36	40.2942	13.0435	364.866	442.14	82.2488	14.2706	126.155	66.2252	67.6807	59.1623	219.819	367.698	328.761	292.622	58.6386	78.329	417.848	244.381	68.1663
UBB	1.95797	3.88516	0	0	9.39344	7.43546	938.315	139.42	554.185	633.852	794.21	717.536	482.363	717.344	822.414	852.36	497.455	676.792	950.924	585.573	365.934	472.322	408.137	795.833	822.936	557.909	811.439	451.849	429.59	537.944	831.663	1046.44	2197.06	912.448	1194.96	822.245	596.913	1034.92	699.04	485.471	634.801	478.399	320.95	665.469	839.881	777.21	735.008	784.417	757.743
MCM6	1.95465	3.87621	8.83086e-307	1.42115e-305	7.34962	5.39497	622.132	298.109	376.181	108.435	129.385	159.238	232.986	178.612	53.5741	292.282	40.0466	124.21	154.224	100.876	52.6886	147.64	149.793	204.201	178.446	244.453	202.925	140.125	154.087	104.698	420.878	111.582	67.6294	93.9508	141.218	270.73	97.0988	173.576	122.911	175.307	266.064	39.2884	141.148	97.1984	76.9024	399.703	99.1713	141.125	154.601
PDIA6	1.94383	3.84725	0	0	8.88676	6.94294	296.188	342.811	232.958	368.743	652.225	399.728	259.195	893.521	508.445	647.742	197.525	233.349	533.087	559.556	411.866	363.232	250.683	280.763	607.54	466.581	444.23	427.109	360.138	321.547	922.319	524.481	434.95	343.446	641.727	477.098	475.735	490.798	388.098	710.502	913.235	532.769	387.106	658.076	103.749	549.127	700.248	352.778	817.78
HDGF	1.93954	3.83584	0	0	9.92994	7.9904	999.343	932.129	647.654	1952.09	1651.1	1315.86	950.467	988.242	626.863	649.555	260.056	1506.7	1222.38	1061.43	1012.38	558.907	977.845	1028.69	1197.18	1534.5	1129.49	1221.52	1315.73	589.327	1153.82	311.839	529.923	1677.03	474.675	1396.34	696.439	875.978	860.537	903.559	936.346	339.645	1289.71	1112.9	835.104	975.862	947.652	1433.65	880.779
TRIM44	1.92529	3.79814	0	0	7.66567	5.74038	281.096	191.423	312.075	182.102	116.916	419.719	155.636	130.485	162.195	209.318	177.276	244.123	89.8692	106.762	142.211	883.978	230.559	604.615	158.417	148.45	421.136	232.368	127.575	145.795	1366.9	466.498	78.4084	130.702	134.04	96.3984	144.03	161.746	223.116	154.805	229.767	210.619	134.109	182.862	72.8861	317.95	190.433	159.32	99.9903
PLOD1	1.92386	3.79437	2.96005e-188	2.43128e-187	9.17195	7.24809	167.71	448.224	311.343	508.426	1207.3	615.212	290.979	354.768	2086.22	2486.52	146.236	302.496	1094.14	1027.59	511.763	963.783	303.473	797.175	420.461	1181.37	769.223	1964.04	1106.31	186.039	240.226	1455.18	2628.68	226.644	1514.95	673.02	479.732	307.221	524.639	633.57	394.25	362.08	688.722	456.708	838.148	363.313	420.81	707.527	453.664
GID8	1.91902	3.78165	0	0	7.4111	5.49208	337.008	191.713	160.065	166.071	295.414	311.206	182.522	135.46	236.015	261.694	168.097	136.588	208.818	111.334	192.432	126.758	187.374	208.889	98.1296	167.672	178.742	185.956	309.774	162.454	103.509	144.137	124.896	126.308	112.342	179.349	149.694	122.937	185.164	138.31	235.834	87.2301	143.895	165.635	176.635	175.869	136.803	140.914	221.73
CCT5	1.91343	3.76704	1.10416e-281	1.60859e-280	8.92713	7.0137	1002.9	1050.63	222.048	396.645	1119.71	771.781	292.234	577.393	273.591	630.943	171.321	218.401	654.621	387.11	236.524	308.789	182.343	575.522	875.08	488.228	457.703	761.849	414.855	524.496	746.774	341.543	280.09	441.832	361.238	198.04	343.524	1029.16	338.276	386.411	442.66	192.087	268.114	680.557	287.866	479.516	401.615	350.876	530.954
TUBA1B	1.90867	3.75462	2.04482e-232	2.34857e-231	8.91163	7.00297	1565.94	742.135	350.81	467.373	655.113	568.788	424.968	559.7	328.043	557.954	256.122	435.095	447.028	409.534	315.881	330.938	591.967	513.331	400.173	606.73	471.003	585.549	802.77	748.495	713.175	344.064	410.063	542.599	535.226	1104.94	554.223	557.048	632.521	698.902	571.897	280.317	358.075	459.436	89.9239	536.033	396.829	331.812	346.193
EZR	1.90454	3.7439	4.19286e-220	4.55131e-219	8.9707	7.06616	445.679	1001.46	313.356	854.591	718.506	70.21	442.294	359.973	498.506	754.884	240.28	423.828	788.277	424.74	414.146	278.71	579.999	599.488	706.101	334.711	328.103	460.09	466.689	959.497	276.586	202.558	172.257	401.57	121.954	407.452	636.39	252.973	902.5	433.216	777.03	384.985	697.735	350.618	215.022	424.152	401.904	568.539	823.379
OAS3	1.89679	3.72384	1.20386e-69	3.13479e-69	7.56936	5.67257	112.912	58.4785	40.3823	406.944	306.964	77.2034	178.917	29.3419	68.6383	115.656	32.6306	221.3	68.8559	248.155	123.658	131.104	275.535	98.6786	228.346	222.15	51.9921	71.3694	355.561	280.375	74.7727	35.1847	33.9187	258.2	40.4755	55.6429	259.421	11.3912	65.6479	86.5546	98.064	130.666	212.992	374.968	23.1257	177.701	732.444	107.857	22.8302
NACC1	1.89671	3.72363	4.69675e-276	6.59929e-275	7.24344	5.34673	107.487	179.254	167.497	122.051	234.856	232.852	92.4059	153.258	113.604	240.175	43.5289	262.834	93.7019	144.344	57.4576	97.5416	181.123	149.118	140.288	266.078	120.895	81.9877	236.544	169.555	202.18	59.1891	191.069	241.18	111.815	176.655	196.135	279.219	172.369	210.827	114.68	81.0842	129.654	208.155	221.914	130.286	171.618	144.013	149.823
PAPSS1	1.89084	3.7085	9.31205e-191	7.85847e-190	8.1905	6.29966	200.57	448.894	374.753	390.069	148.101	237.66	184.175	359.763	263.057	454.233	217.279	213.713	368.435	335.702	157.271	398.045	154.023	216.723	86.2735	309.044	160.07	346.737	290.983	114.985	208.484	174.06	86.9401	312.403	127.429	325.304	309.588	191.821	427.61	379.836	301.224	186.545	334.003	614.394	339.275	328.736	197.638	176.107	485.683
MYH14	1.88964	3.70542	4.79463e-62	1.16111e-61	7.57682	5.68718	306.02	675.551	114.117	86.9051	140.724	352.729	214.804	36.352	247.681	503.703	65.1751	131.098	312.481	298.264	452.842	64.8079	313.688	188.378	554.216	335.584	232.082	138.292	249.084	12.7204	30.3734	23.4564	23.9304	6.73424	2.27117	276.652	422.061	615.223	400.766	118.546	225.479	230.226	333.216	308.031	50.0141	30.8957	253.833	240.953	236.777
NRAS	1.88268	3.68759	5.59208e-112	2.20497e-111	7.61138	5.7287	11.3244	221.209	107.344	194.089	133.506	126.617	177.164	18.6588	157.749	164.816	90.9056	109.406	66.7389	119.498	172.059	155.536	154.633	101.892	141.094	128.506	279.427	248.196	188.804	38.1862	6961.98	124.188	57.1832	106.228	118.628	120.704	118.603	175.503	279.798	120.67	180.391	87.5129	177.693	115.335	110.893	79.8857	112.064	117.107	90.2183
SLC2A1	1.87955	3.6796	1.25853e-64	3.10206e-64	8.16078	6.28123	516.824	112.759	135.535	104.973	177.343	173.11	92.0474	829.15	262.972	301.826	85.3596	180.692	197.654	135.506	382.96	106.875	2076.06	496.386	379.684	843.144	53.0975	393.893	238.61	104.849	67.5887	185.24	160.354	73.9739	48.7085	154.673	258.023	82.4705	455.397	198.858	568.274	278.733	382.711	414.272	77.1138	201.656	194.298	205.924	132.03
CKAP4	1.87909	3.67844	0	0	8.15207	6.27297	257.903	276.763	285.275	291.526	307.436	277.458	211.916	169.041	260.678	620.018	116.421	265.342	195.47	239.75	245.099	327.032	296.231	266.172	300.691	534.384	223.013	354.596	162.85	324.959	393.73	325.211	938.446	213.791	343.92	281.279	699.945	438.233	251.883	618.258	482.902	177.816	154.661	350.854	213.162	331.648	183.174	198.881	235.61
TRAM1	1.87527	3.66869	0	0	8.82304	6.94778	406.707	385.369	260.087	368.249	325.89	469.984	432.496	486.513	553.836	268.063	408.699	324.25	566.601	313.181	650.21	1367.71	484.482	251.076	190.13	259.11	881.896	556.09	486.373	252.701	533.281	222.178	431.246	370.445	330.212	280.723	333.888	239.899	346.208	474.536	394.786	746.933	441.442	464.42	634.54	209.97	599	365.103	312.035
GPRC5A	1.87163	3.65945	2.13922e-49	4.4555e-49	7.92559	6.05396	50.178	242.935	21.4176	113.381	49.0344	77.7785	165.335	168.999	132.321	21.8078	89.7448	70.9978	37.8373	102.512	228.031	389.963	244.09	93.4189	381.698	248.275	21.6432	235.091	608.44	517.997	12.4866	5.91891	8.57332	30.0988	3.00119	55.6635	351.689	121.254	93.399	87.8107	188.71	402.838	681.772	352.151	70.6454	376.39	13.4708	300.375	35.002
EPRS	1.86855	3.65165	0	0	8.90416	7.03562	409.408	582.151	351.981	420.706	598.781	743.669	717.002	704.184	267.729	385.986	182.306	899.511	569.03	254.074	579.637	488.655	405.888	167.12	415.252	356.729	814.773	637.351	595.212	456.578	547.038	468.581	148.909	438.157	169.202	439.16	209.057	521.533	382.017	951.454	411.08	216.086	907.98	635.898	265.967	930.352	641.706	564.219	406.944
TFDP1	1.84916	3.60291	8.82991e-199	8.03986e-198	8.00559	6.15643	884.038	188.185	271.985	190.656	342.558	593.265	199.171	298.498	89.479	132.661	97.9132	293.634	137.444	113.531	327.05	76.5251	164.81	165.007	111.856	126.824	624.285	134.045	239.354	132.573	141.922	134.929	52.7301	107.892	127.226	697.552	195.473	202.53	214.404	132.27	392.985	138.886	167.269	90.9677	73.6471	254.089	155.727	265.111	83.2135
FSCN1	1.84895	3.60237	6.93645e-84	2.08697e-83	8.33641	6.48746	195.239	254.412	612.983	222.893	522.421	174.283	157.03	608.645	461.44	791.43	44.6252	563.644	159.616	467.567	244.242	174.489	182.038	678.91	144.058	442.99	129.894	198.208	130.068	80.0605	744.966	191.597	1228.23	437.643	574.809	484.645	199.126	605.54	137.412	497.754	248.869	182.02	273.059	177.321	300.042	579.235	402.608	324.205	302.717
ACTL6A	1.83944	3.57872	0	0	7.27823	5.43879	237.718	188.721	150.692	200.723	262.182	163.471	234.261	151.537	118.22	152.552	76.0735	135.354	83.563	702.778	89.1879	140.792	105.617	124.559	106.82	76.016	349.331	183.451	206.032	76.5731	174.861	76.069	34.9176	180.613	76.3276	321.438	138.194	107.936	189.666	103.806	128.465	54.7097	113.408	199.516	101.508	355.951	110.367	153.874	141.046
CAPG	1.82678	3.54745	4.7529e-133	2.40512e-132	8.38455	6.55777	82.6824	324.948	132.826	466.268	129.201	387.144	349.47	293.272	824.934	142.678	103.567	481.152	604.305	403.054	294.065	157.395	177.617	514.255	629.065	577.721	179.571	217.539	375.691	219.382	314.07	11.8378	622.731	390.093	242.042	176.758	311.207	330.76	259.488	141.155	361.255	305.956	365.396	427.441	173.21	482.116	275.159	660.337	150.731
BGN	1.82232	3.5365	1.44041e-77	4.07257e-77	10.1939	8.37162	447.243	579.181	1321.45	944.231	1493.05	2107.08	917.945	1253.37	798.997	686.596	182.327	569.298	1000.48	2433.8	2190.92	1816.35	2184.61	2820.97	689.267	1896.23	372.063	574.713	851.701	1057.42	85.0112	513.959	14017.3	236.437	7525.65	425.239	2104.54	399.205	582.192	611.313	1364.26	619.132	1736.82	243.67	1953.8	300.917	344.68	1072.54	904.561
DDX6	1.79787	3.47708	0	0	8.18133	6.38346	459.302	192.941	200.154	281.343	307.672	219.303	261.345	337.348	202.347	196.373	337.763	203.782	185.866	204.51	311.844	470.986	131.269	238.378	95.2231	140.171	587.631	386.615	355.431	419.797	390.309	639.243	90.0615	157.885	168.959	590.502	300.295	471.431	216.745	486.93	360.354	263.387	287.627	153.712	274.845	250.847	299.861	206.863	328.076
CTSS	1.7948	3.46968	2.367e-88	7.40324e-88	7.70076	5.90596	20.7061	193.968	50.8531	325.131	50.2943	89.7639	305.477	90.1665	75.1794	52.953	99.9338	342.015	82.3374	109.618	81.6579	326.846	80.8423	136.684	124.144	293.098	237.436	131.649	298.295	274.379	91.1445	19.4009	121.025	392.803	43.2739	27.2457	233.895	43.9794	109.97	134.025	220.247	369.677	135.846	190.035	48.1961	132.648	914.3	220.128	57.8322
PLP2	1.7908	3.46006	1.22555e-196	1.09078e-195	8.01724	6.22645	204.669	184.099	702.754	135.144	329.118	347.461	162.925	187.028	242.415	294.653	195.977	288.453	239.681	195.72	242.38	176.552	151.241	135.628	533.612	263.631	125.852	173.632	58.4384	280.149	282.035	15.5645	218.661	154.621	317.396	374.469	112.081	296.928	334.138	142.872	247.518	189.486	121.605	219.959	44.053	315.202	127.196	182.446	211.115
USP1	1.78868	3.45498	1.0359e-220	1.13335e-219	7.53943	5.75075	497.374	227.193	399.137	146.083	140.304	314.45	194.172	126.749	84.2972	147.254	109.8	177.525	121.935	110.002	212.637	99.3676	171.595	179.84	112.317	141.809	347.207	494.504	195.111	59.7882	225.735	145.89	28.2587	104.545	98.4309	420.962	112.473	74.7381	115.142	131.365	264.863	59.3286	361.609	148.324	48.1961	475.102	95.3973	132.579	84.7053
CCT6A	1.78812	3.45363	4.72194e-162	3.13437e-161	9.22464	7.43653	656.437	691.538	444.791	390.709	492.68	585.099	206.4	603.964	611.459	808.373	218.698	502.659	506.57	318.298	346.168	334.996	485.625	185.165	475.857	530.386	600.914	650.928	272.024	474.718	484.874	2081.7	240.636	525.784	1185.96	414.998	348.771	489.652	631.069	415.041	247.068	211.109	357.392	405.65	432.666	787.154	339.335	326.248	570.431
PPP1R14B	1.78757	3.45234	1.01513e-141	5.50959e-141	7.54474	5.75716	109.809	233.914	394.194	113.963	388.784	259.653	76.0158	260.782	115.841	153.356	26.6332	256.007	138.536	230.832	161.58	77.8608	135.461	166.284	290.274	233.64	105.072	181.074	118.551	105.376	84.5469	20.9354	633.385	136.635	184.817	201.721	268.003	455.137	228.143	190.139	69.1422	51.222	109.191	127.173	424.76	91.1122	61.3229	162.232	359.857
PKM	1.78673	3.45032	1.66486e-169	1.16372e-168	10.9191	9.13237	1921.31	1710.37	673.978	1555.27	2558.19	3009.62	1128.31	1445.62	3585.33	1480.27	918.535	1830.09	1411.61	1918.13	2319.22	1531.48	1419.22	2880.05	3070.02	3202.85	938.725	4185.84	1098.33	1541.17	1171.93	2018.24	4305.51	1268.64	3732.22	1085.2	3767.04	854.561	4927.24	2796.25	5150.25	2380.95	2020.56	1333.63	806.44	1672.66	1102.3	2385.44	981.224
TFRC	1.78665	3.45012	1.98478e-89	6.2931e-89	8.39693	6.61028	288.535	475.375	124.149	201.246	537.409	521.376	125.047	215.174	39.1895	880.104	164.808	872.349	122.225	168.484	253.257	147.876	276.297	350.855	333.439	169.856	172.213	1842.74	931.61	445.037	163.205	513.301	116.614	187.327	166.566	163.063	181.006	129.499	378.605	160.66	392.47	84.0629	417.37	220.364	66.2486	759.94	216.057	135.796	97.5473
MCM3	1.7857	3.44786	0	0	8.2793	6.4936	590.717	243.359	343.304	205.611	241.339	228.597	249.615	181.655	189.067	324.767	111.67	297.274	466.638	261.998	175.385	152.746	245.729	256.247	373.41	549.565	369.368	261.137	644.292	151.39	611.67	286.848	149.326	280.579	415.462	625.932	201.578	383.106	403.743	199.079	330.318	100.804	238.593	261.368	127.847	639.983	186.641	285.068	402.231
CXCR4	1.77835	3.43034	5.50833e-50	1.15771e-49	7.66274	5.88439	162.569	349.688	994.839	127.143	35.0695	129.585	198.394	643.15	104.572	118.665	31.9212	218.627	161.756	120.428	109.707	526.19	119.186	417.689	40.7482	80.6687	222.858	201.149	141.77	72.9853	164.28	157.618	66.1311	74.7131	170.622	1708.05	271.484	117.961	63.597	262.582	178.633	45.5663	130.322	68.7899	441.164	213.248	144.911	138.754	278.308
NDUFB9	1.77388	3.41973	7.06472e-208	6.95912e-207	8.24946	6.47558	394.388	251.643	547.559	189.172	303.682	263.817	115.288	504.206	242.613	98.3825	102.47	715.961	517.288	289.25	417.179	220.394	160.16	178.871	305.583	139.516	155.13	536.795	500.959	212.558	246.774	98.8678	874.562	488.622	310.745	480.594	157.638	254.705	256.675	213.801	267.393	71.4884	429.903	140.897	579.664	304.251	144.459	309.25	352.398
KRT17	1.77134	3.4137	2.0161e-10	2.57407e-10	9.69497	7.92363	33.5705	2100.36	655.855	221.787	264.833	542.563	781.866	104.313	861.151	205.876	645.238	30.3483	373.248	1218.37	777.215	52.5159	8161.75	982.406	3091.97	780.496	72.668	16.6081	29.3401	0.878132	0.977421	1.2057	3281.34	90.6248	80.9916	22.3106	129.956	12.3425	784.381	21.8511	470.424	261.502	710.981	284.236	26.2119	1358.51	0.270861	1330.93	872.261
KRT7	1.77111	3.41316	2.68243e-19	3.89762e-19	9.9791	8.20799	410.782	2135.28	759.685	1789.83	700.446	831.363	1202.55	457.947	2810.94	939.179	397.736	367.881	2462.03	577.457	806.979	309.279	2079.98	1063.79	2446.02	1355.86	151.382	292.066	1964.62	1546.77	421.611	0.10961	263.692	3606.68	6.52962	673.74	1006.71	525.728	759.806	852.284	750.959	2427.61	971.255	882.246	1045.81	1046.87	308.745	1535.19	704.061
HYOU1	1.77049	3.4117	5.07986e-192	4.32648e-191	8.5646	6.79411	401.922	296.189	74.98	390.971	555.128	753.17	198.055	259.543	246.124	322.418	159.563	371.376	318.23	630.886	302.578	485.544	255.448	244.1	214.763	370.993	340.194	532.258	407.878	232.931	209.339	577.313	207.424	277.89	409.338	592.311	811.143	570.171	262.846	1616.67	676.393	681.27	346.21	312.763	127.72	264.967	1159.94	340.452	381.001
XPO5	1.76216	3.39206	9.25049e-286	1.36199e-284	7.54928	5.78712	249.966	166.973	234.386	163.947	152.773	211.412	137.633	167.446	115.955	163.146	81.4259	152.852	711.176	188.037	128.804	197.349	247.672	96.4779	157.036	151.224	270.221	245.655	315.448	100.107	364.529	411.364	74.4963	232.413	110.638	133.144	127.504	217.677	296.114	175.898	176.168	72.7326	182.074	154.756	93.2638	234.254	94.2235	231.89	210.596
PTGFRN	1.76167	3.39089	9.07175e-85	2.75638e-84	7.85269	6.09102	119.972	223.152	281.321	171.395	240.736	119.716	285.801	148.934	221.206	253.263	178.587	97.5217	124.03	303.445	330.188	386.311	322.454	313.641	273.353	294.627	257.231	168.695	179.799	233.633	51.2902	340.009	308.473	159.445	230.889	162.981	325.894	195.895	155.308	315.501	159.767	461.884	212.115	164.018	106.666	268.19	123.856	112.388	137.522
AHCY	1.76052	3.38821	3.7684e-175	2.81157e-174	8.53697	6.77645	379.533	658.715	1889.44	386.491	999.062	562.071	274.808	508.089	193.484	298.528	171.601	501.96	374.518	250.625	147.691	179.646	285.368	196.411	363.022	238.577	329.053	702.55	164.58	954.253	461.05	186.007	236.432	507.696	334.105	321.664	242.379	666.96	713.742	308.242	279.249	153.214	275.227	380.559	296.279	498.91	203.001	453.333	481.186
ALYREF	1.75762	3.3814	1.26604e-240	1.54379e-239	7.19987	5.44225	190.762	236.147	135.572	180.007	134.661	246.862	70.1409	325.468	53.9423	102.876	32.1577	324.106	190.078	138.409	86.7825	79.6023	84.73	68.4632	324.864	322.15	151.796	232.168	158.236	83.8741	235.021	67.6291	346.887	212.252	161.253	323.905	146.801	149.964	199.339	96.8245	268.508	33.5384	114.181	164.961	61.1753	83.5668	66.0901	165.519	168.935
VAMP8	1.75527	3.37588	1.04519e-88	3.28387e-88	7.58987	5.83461	56.9063	126.112	122.501	153.357	298.275	159.284	121.084	220.862	606.334	112.77	133.919	229.175	160.396	135.843	173.523	118.913	68.3405	120.597	381.871	190.04	115.212	140.361	145.361	195.196	59.0607	4.38438	300.441	231.818	57.5498	153.851	168.967	122.254	156.796	79.2402	96.5847	199.553	93.0492	260.863	110.09	243.906	248.416	245.836	117.048
SFT2D2	1.75187	3.36794	2.69054e-181	2.12177e-180	8.31966	6.5678	255.96	233.803	396.391	323.123	127.521	138.327	381.413	344.505	381.673	279.936	203.995	324.312	429.38	343.545	422.074	267.449	196.293	618.634	96.3167	320.381	376.139	537.866	726.359	98.6518	646.32	245.525	57.7659	434.933	71.623	740.487	252.678	272.194	246.62	504.754	334.027	130.402	590.549	425.79	517.305	288.849	431.355	325.191	391.248
CSTB	1.74357	3.34864	3.49808e-94	1.17651e-93	8.99482	7.25124	196.969	365.608	734.277	420.269	306.255	246.586	249.854	504.584	2776.37	639.744	120.312	577.769	382.741	151.626	387.687	167.456	183.105	631.023	2014.65	675.931	224.602	464.99	217.623	175.1	115.238	93.4969	1169.88	377.097	655.476	226.026	970.768	181.723	539.648	168.75	304.826	237.258	234.197	1114.77	711.781	402.121	293.541	616.527	220.519
SMS	1.74254	3.34625	9.79882e-289	1.45823e-287	7.74198	5.99944	255.534	213.439	188.438	181.52	226.666	318.291	112.978	249.448	250.598	170.711	108.962	193.892	347.221	94.2512	429.959	182.757	127.457	161.112	344.979	141.853	132.848	196.103	226.219	129.637	200.225	184.911	88.9794	170.204	212.963	222.798	298.138	244.68	281.05	116.459	148.147	137.359	127.115	287.15	179.171	315.038	102.097	223.11	218.227
LY6E	1.74147	3.34377	5.60728e-74	1.52765e-73	9.8135	8.07203	129.733	258.632	442.667	619.77	1591.23	182.012	447.492	377.813	2043.92	828.243	278.521	291.928	4069.07	2597.07	1108.55	154.251	1028.31	489.564	3437.1	2494.42	106.264	1733.87	411.785	319.615	281.668	60.6141	7423.42	2091.92	520.544	383.332	1141.75	294.733	258.798	58.6082	323.35	1067.9	722.594	825.765	1673.8	433.602	1524.39	860.697	787.621
FOXC1	1.73994	3.34022	1.48198e-67	3.74624e-67	7.2208	5.48086	6.4914	127.943	101.596	221.438	27.5621	71.9814	181.486	187.427	225.113	852.648	58.1245	115.328	303.389	153.647	82.3691	129.683	48.7874	162.938	102.475	78.8775	114.331	148.239	222.516	4.767	978.081	42.6381	28.3419	75.8423	140.691	199.624	326.728	138.524	134.363	214.613	251.613	87.5695	149.835	82.5816	291.629	244.913	62.7856	119.502	162.644
KIAA1324	1.73935	3.33886	5.18638e-15	7.12806e-15	8.28441	6.54505	538.454	167.129	585.452	23.101	41.737	183.853	66.357	460.361	132.038	120.912	902.908	18.135	448.076	252.807	87.41	944.424	19.0957	79.0705	144.72	27.1517	644.304	60.4244	71.4061	472.636	542.957	3.83633	16.3975	25.4792	8.76023	922.057	289.065	301.782	92.4189	691.717	342.302	819.703	162.561	27.6507	467.587	310.349	188.88	119.549	734.826
CLDN7	1.73616	3.33148	3.75629e-35	6.67784e-35	7.31996	5.5838	129.141	84.2457	78.2384	237.207	86.4664	148.587	218.09	194.227	252.269	175.555	98.6225	259.729	592.628	116.739	96.425	54.7646	231.435	308.227	302.792	143.535	38.4154	249.539	187.241	173.92	54.4912	0.986486	25.8864	497.143	7.78687	90.9698	181.864	425.622	127.139	120.209	79.8191	164.808	133.738	226.948	293.235	108.62	26.7972	49.0686	5.14545
PTDSS1	1.73079	3.3191	0	0	7.86572	6.13493	534.403	274.775	364.575	160.456	202.805	194.987	187.899	159.344	151.69	145.688	129.555	252.738	331.266	212.498	264.196	332.882	151.355	141.438	166.015	203.343	510.11	630.999	375.729	122.838	213.2	200.805	337.231	416.599	339.54	256.829	124.978	209.75	212.915	325.697	113.029	139.074	240.167	147.111	268.038	92.0279	243.035	156.503	176.567
FAM49B	1.7237	3.30283	3.68683e-251	4.68126e-250	7.31632	5.59262	383.987	138.817	47.192	165.867	133.978	152.658	128.91	221.512	109.414	78.9863	82.6082	94.6843	242.422	204.109	191.867	170.516	148.611	126.605	109.554	104.194	147.374	239.338	183.297	169.279	180.554	255.5	91.6846	224.755	79.3288	183.831	76.8944	97.8864	110.786	113.171	89.0595	121.164	105.701	87.5661	98.9712	193.488	217.628	157.114	132.549
HDAC2	1.72289	3.30096	4.40962e-269	6.04249e-268	8.27429	6.5514	1148.36	756.135	212.382	389.517	200.941	291.928	353.433	621.679	348.26	557.501	158.316	246.2	277.095	226.854	166.537	191.431	295.736	179.4	326.82	302.95	1030.13	254.004	227.019	207.841	424.567	372.015	111.703	246.436	257.818	693.09	147.659	476.797	270.686	279.077	458.311	115.452	160.72	122.879	153.467	798.784	134.257	305.212	450.27
FGFR2	1.7205	3.29551	2.8264e-28	4.58049e-28	7.28011	5.55961	33.2862	33.0016	4516.04	66.1317	10.2636	82.5865	113.357	28.7752	13.0254	28.4656	120.914	82.8616	69.8363	268.863	44.9495	90.5248	26.9855	65.2722	40.8921	25.71	3326.39	12.3245	183.669	25.5913	105.83	130.983	3.03812	150.843	35.6898	724.53	148.444	560.585	8.04037	14.4073	59.0871	3.16721	36.2485	39.5226	25.6201	73.6956	139.728	7.77116	3.35103
ATP1B1	1.71908	3.29226	1.18171e-31	2.01166e-31	8.23	6.51092	116.679	159.426	30.3874	120.887	135.894	130.873	166.868	175.485	270.646	118.212	270.073	44.1243	775.175	107.613	393.439	274.178	97.1937	158.207	195.425	263.675	180.452	163.921	631.157	57.5302	506.206	245.087	34.5014	57.9185	60.8755	1367.61	852.68	313.002	109.425	756.457	273.932	193.727	218.085	532.991	1171.12	230.061	138.482	363.671	401.302
GMPS	1.71541	3.28391	0	0	7.89348	6.17807	377.472	228.6	238.962	146.52	531.319	278.54	193.535	340.454	211.861	263.363	131.855	155.874	100.164	76.0618	144.847	211.839	162.447	155.786	184.72	172.74	346.62	241.026	232.544	242.164	238.442	363.904	71.0004	228.061	141.745	390.837	132.971	171.063	308.22	182.382	197.329	96.2981	167.521	204.719	92.8833	535.264	212.355	130.231	175.594
RRM1	1.71443	3.28167	1.07171e-280	1.55313e-279	7.41013	5.6957	770.32	237.063	198.799	131.071	118.543	241.042	152.549	223.611	113.406	290.077	101.31	104.451	91.8524	73.335	43.9246	217.74	130.125	120.641	104.489	133.246	324.268	247.506	93.3229	151.766	168.263	99.8543	56.1428	116.166	130.106	333.652	125.125	103.838	376.808	207.207	186.373	69.8671	94.3708	196.839	50.2255	378.221	120.66	172.139	85.3106
COTL1	1.71128	3.2745	1.01654e-109	3.90262e-109	8.52651	6.81523	122.815	170.568	117.01	338.31	608.913	1027.52	270.247	131.745	394.387	395.076	85.7036	210.876	700.659	425.718	251.834	224.046	565.134	285.869	120.863	405.855	73.3071	591.284	213.195	176.254	240.079	73.4384	633.968	714.691	355.844	53.6689	385.674	268.511	205.456	47.1377	410.522	358.573	1248.43	210.142	414.571	298.024	429.929	444.975	307.754
RAD21	1.71042	3.27256	3.48046e-212	3.55495e-211	9.66618	7.95576	3055.13	1019.34	363.148	822.529	545.993	632.051	1272.71	715.812	375.784	414.245	359.087	709.34	1854.43	1010.39	794.826	460.943	468.245	697.154	299.597	672.567	1530.76	1610.91	1668.37	253.053	928.208	745.345	121.15	1380.05	245.651	1467.09	356.446	438.916	820.68	662.644	746.393	252.472	1567.58	300.167	1235.22	1074.81	601.763	629.628	564.118
CXCL16	1.70772	3.26644	1.76221e-74	4.8343e-74	7.41363	5.70591	15.8494	111.554	72.2707	245.004	110.695	111.664	232.289	104.711	99.7295	196.621	154.318	272.395	224.484	118.375	256.415	88.1915	265.205	219.408	184.173	214.592	50.9902	116.801	88.2623	83.2971	38.6814	28.2793	153.196	368.761	21.9817	70.8594	271.73	226.727	136.16	109.292	251.913	324.148	168.59	357.371	274.295	228.486	386.573	139.411	78.6951
TMPO	1.70444	3.25902	2.85128e-202	2.69363e-201	7.84529	6.14085	911.852	198.903	205.426	158.477	226.22	252.038	306.553	114.744	65.7784	189.262	172.525	186.12	284.27	98.6782	167.039	199.699	168.698	140.139	124.374	258.891	313.265	242.279	234.182	226.207	453.255	330.144	40.536	165.872	141.989	408.891	282.494	251.558	266.312	225.179	324.4	78.2187	135.787	251.517	149.746	389.557	184.402	124.503	225.211
ARF6	1.70031	3.24971	2.11152e-283	3.09242e-282	8.00725	6.30694	282.044	248.048	257.963	316.373	187.869	324.02	255.49	351.83	245.501	126.848	257.412	303.216	304.659	294.96	276.202	159.391	150.555	431.488	160.403	177.807	102.412	158.566	195.985	391.973	182.631	67.6291	150.366	272.757	117.817	482.095	288.207	369.032	257.981	194.295	315.396	188.468	186.202	183.468	212.063	203.872	220.264	168.524	181.799
PSME4	1.69927	3.24736	2.48321e-196	2.20305e-195	8.39902	6.69975	218.149	193.365	249.47	291.09	220.707	251.601	258.816	916.776	339.454	413.73	134.649	173.639	327.344	170.425	220.773	488.959	179.141	366.171	243.31	264.418	1096.32	354.506	426.223	316.805	434.268	480.418	93.8487	223.441	137.974	212.27	300.148	344.103	572.445	356.341	675.578	156.796	347.561	358.145	223.224	702.031	305.315	311.504	354.279
RBM8A	1.69853	3.2457	0	0	7.92259	6.22406	338.477	189.19	497.621	296.298	248.007	243.849	185.549	223.359	398.352	179.574	128.201	137.966	352.123	197.212	202.994	72.8222	141.369	264.654	260.806	202.993	383.031	396.598	168.19	152.343	490.519	146.986	258.115	400.051	178.976	429.475	129.269	226.824	190.355	207.761	227.751	107.892	161.269	129.126	279.495	276.285	174.236	270.206	356.398
KRT18	1.68757	3.22114	8.82817e-22	1.32303e-21	8.79427	7.1067	435.848	453.895	358.498	228.333	300.795	391.262	312.348	245.439	1046.22	177.266	361.365	174.318	419.219	110.788	276.453	431.438	1594.97	337.915	739.195	452.273	63.2023	336.99	367.096	2003.09	297.478	34.1982	149.118	628.46	96.8898	294.233	415.196	535.363	240.558	798.257	606.372	553.45	203.562	235.065	337.246	373.697	236.534	534.402	355.879
SPINT1	1.68029	3.20493	3.40817e-20	5.00733e-20	8.33013	6.64983	155.699	262.048	229.48	380.585	325.286	248.726	324.337	222.058	471.181	716.937	267.343	344.441	781.392	447.854	267.041	141.012	602.296	215.359	449.008	196.462	219.645	354.814	275.02	361.815	130.779	16.1126	163.559	473.121	42.1789	264.746	710.097	283.536	309.672	503.591	180.241	743.879	436.215	407.705	251.973	137.41	115.459	311.011	263.931
CHPF	1.67871	3.20142	7.32881e-122	3.18964e-121	7.87929	6.20058	48.4723	125.085	209.124	107.038	153.193	108.007	148.248	264.518	269.655	1098.29	97.0318	113.621	530.257	312.123	231.294	241.597	260.632	324.292	262.619	528.42	43.131	157.967	133.324	197.705	131.194	43.9534	1762.48	177.184	300.687	107.667	971.405	331.614	153.91	232.53	284.244	314.439	366.97	141.874	206.694	122.191	139.638	314.485	190.209
CSE1L	1.6778	3.1994	0	0	8.15691	6.47911	540.586	352.613	377.353	397.052	822.454	455.123	225.678	337.306	306.211	330.374	139.787	315.491	287.167	322.709	145.202	363.739	355.157	213.576	194.417	232.766	395.917	343.179	364.845	267.002	342.806	278.737	141.918	282.715	217.262	435.973	203.76	197.627	558.742	273.739	248.397	106.233	193.85	300.823	188.092	217.717	266.78	267.318	325.049
CLDN4	1.67536	3.19399	3.52537e-16	4.90362e-16	9.01948	7.34412	131.32	438.198	413.269	432.955	255.199	573.619	669.644	681.643	1674.59	519.162	184.949	952.579	1710.17	426.809	855.547	187.052	306.865	256.071	1149.15	205.549	231.166	518.39	610.599	158.189	193.481	3.28829	169.677	850.67	5.7996	1007.74	928.177	488.017	435.94	574.556	156.679	477.833	992.446	1202.35	470.293	393.861	1062.24	292.674	394.491
THY1	1.67372	3.19036	3.13725e-37	5.73574e-37	7.91482	6.2411	76.8307	116.689	266.677	166.595	52.7881	164.828	192.539	267.603	227.973	99.7017	71.6024	150.261	179.738	356.923	265.618	332.477	355.538	463.199	227.799	260.049	120.635	121.775	144.636	250.569	22.8961	117.282	3988.22	62.0043	3719.53	84.3075	611.919	79.4702	79.6958	116.348	99.0074	200.986	117.537	56.076	435.541	49.869	63.0023	165.495	239.436
LAMC2	1.6737	3.19032	2.19048e-27	3.51289e-27	7.98159	6.30789	10.6374	57.2058	83.5104	73.609	198.972	123.282	190.667	6.06567	54.0272	68.7832	200.491	65.878	70.75	257.94	275.721	392.263	158.826	255.411	104.95	285.06	92.2211	108.978	97.9555	0.928311	405.605	0.10961	92.2673	34.3898	39.9888	152.535	464.677	141.207	683.468	335.413	140.686	146.86	356.025	313.891	4.77734	853.543	1.48071	346.885	109.373
COL3A1	1.66775	3.1772	3.2253e-37	5.89283e-37	12.0263	10.3585	1508.14	2988.32	3028.78	4897.53	588.465	5245.53	8542.25	6982.36	3110.9	3218.59	1183.02	2429.37	2222.95	6023.59	6930.93	15385.6	11712.1	9926.66	3346.28	6391.24	2198.33	4302.59	3902.2	5255.69	140.578	9637.74	24272.3	509.687	30911.6	487.009	9500.39	1101.7	2676.12	4216.61	1239.24	5471.46	2577.76	1207.47	2452	784.755	1589.59	2110.07	3715.4
HSPH1	1.66625	3.17388	1.94504e-128	9.1252e-128	8.09008	6.42383	1351.54	304.093	201.472	562.92	266.04	174.858	321.887	267.267	238.903	318.192	180.564	174.955	239.191	159.069	239.577	362.59	231.397	159.219	133.094	251.268	411.497	215.542	227.558	218.529	275.34	694.924	94.4314	188.169	152.168	418.556	277.075	497.677	632.285	153.807	322.749	283.955	184.019	167.201	123.027	270.553	384.46	165.589	261.315
CDC123	1.66621	3.17379	3.06929e-286	4.5432e-285	7.43046	5.76425	98.6977	81.8342	427.693	257.486	185.48	271.293	105.032	252.365	279.027	117.366	78.9754	160.213	139.272	119.177	146.102	125.186	67.5401	117.384	183.626	174.88	141.985	148.765	151.854	131.544	178.697	64.2312	106.542	192.049	101.919	151.507	103.964	634.225	300.706	110.013	193.234	60.2523	91.787	183.619	186.358	173.782	97.5822	411.895	178.556
MAVS	1.65855	3.15699	1.15663e-246	1.43567e-245	7.30332	5.64477	153.448	61.9841	97.8987	178.262	79.169	196.942	154.641	137.16	213.957	132.063	177.19	168.725	132.542	109.778	223.848	141.164	118.691	137.543	167.943	176.628	160.934	158.04	176.859	267.805	181.434	421.997	192.484	134.356	149.127	118.38	100.286	202.456	154.891	184.764	137.577	152.252	193.256	166.628	194.18	130.982	201.611	165.566	91.7965
GRB2	1.65801	3.15581	0	0	8.05739	6.39938	198.935	263.12	186.095	261.181	167.63	233.635	252.682	344.253	145.517	202.248	202.103	330.11	237.163	210.028	233.763	437.39	173.691	288.553	289.123	410.399	289.946	233.875	297.011	240.382	348.084	160.359	307.682	327.822	184.005	314.755	275.898	341.737	222.735	210.402	261.904	219.763	223.149	369.327	118.546	178.214	420.015	233.346	174.859
DESI2	1.65702	3.15365	0	0	7.3948	5.73778	118.03	158.846	248.554	128.394	208.134	232.116	280.842	238.03	84.1556	114.522	73.1931	300.605	128.464	65.315	229.914	182.149	200.638	77.7721	119.827	119.223	343.303	252.752	317.346	106.63	356.637	167.264	54.0203	154.908	108.53	357.238	141.504	31.8808	180.518	197.029	137.706	68.2835	268.352	109.677	208.004	267.952	193.557	211.394	123.188
SRPRB	1.65687	3.15332	5.5356e-217	5.84829e-216	7.38778	5.73091	89.1738	127.764	317.091	144.978	190.678	91.6963	78.0073	223.443	357.831	103.907	97.5907	153.16	103.64	71.8914	163.504	137.444	127.419	109.352	137.928	175.099	275.8	177.698	119.389	244.572	178.062	80.2342	322.998	173.037	197.43	341.096	198.366	92.8616	75.2673	165.167	218.018	133.419	147.563	219.488	134.526	94.3904	158.309	120.512	101.547
LRRC59	1.6509	3.1403	1.26898e-214	1.3205e-213	8.2403	6.5894	252.406	241.662	550.378	289.519	335.024	356.962	195.188	380.899	336.736	305.433	145.075	490.631	295.055	222.267	269.446	203.334	301.987	205.104	264.72	259.809	318.551	412.933	400.269	278.443	324.675	321.704	324.996	307.147	297.239	510.101	308.779	324.54	411.656	445.555	273.653	253.131	381.493	494.765	138.67	337.124	233.193	310.001	256.97
EHF	1.64264	3.12236	1.22493e-11	1.59408e-11	7.54472	5.90209	328.432	225.697	111.042	5.44066	23.2834	249.232	262.281	124.713	95.8785	392.067	159.649	5.77769	25.8042	32.1121	74.9019	849.452	30.5684	266.877	54.1871	94.4739	737.907	13.9581	23.0144	325.461	547.649	0	1.66472	26.4442	0.162226	196.313	189.416	350.323	155.562	430.039	160.217	475.816	323.564	151.961	62.8241	1028.46	309.775	62.2162	64.0803
ITGB2	1.63759	3.11146	2.47839e-43	4.83452e-43	7.61478	5.97719	33.9258	278.169	45.9472	211.633	112.742	145.757	302.669	164.004	92.9336	203.279	56.7058	543.802	129.489	161.603	81.4069	129.21	154.671	205.06	129.41	263.981	108.251	189.477	223.986	182.727	22.0408	23.3468	503.329	575.716	95.7136	23.0509	95.0392	68.9815	137.685	82.8974	131.96	454.023	268.426	184.445	32.0039	35.3277	667.618	303.709	42.9796
ATF7IP	1.63391	3.10352	8.211e-238	9.88176e-237	7.48688	5.85297	296.33	206.517	196.42	180.968	179.784	93.5137	229.143	95.2877	174.258	278.987	146.838	91.1889	90.3371	111.35	156.518	257.828	142.208	129.07	95.2231	142.574	295.957	167.424	191.39	137.239	220.799	374.207	47.0284	118.054	78.5582	236.04	89.2525	214.872	105.559	149.485	149.176	164.205	151.929	146.707	313.951	205.923	165.388	173.431	327.579
MSH6	1.62988	3.09486	1.43184e-259	1.90544e-258	7.61874	5.98886	641.369	243.404	231.676	141.05	235.118	162.435	217.473	229.782	165.536	215.089	124.052	170.534	135.417	98.3253	99.8971	214.865	158.712	188.951	206.475	234.448	330.521	154.664	206.646	150.437	467.818	350.312	58.5982	149.693	155.494	226.623	105.264	137.451	232.045	123.386	294.728	91.1514	146.717	218.444	71.2373	375.382	46.1728	125.559	166.903
CHI3L1	1.62815	3.09117	5.92106e-16	8.20706e-16	9.18352	7.55537	2.13221	53.6779	335.286	52.1955	2195.52	369.293	246.329	304.501	195.042	136.103	152.254	1531.75	1443.48	258.469	520.904	129.582	333.05	107.063	276.374	339.647	30.5734	948.531	875.553	16.2078	0.390968	25.539	1159.73	67.8556	0.973359	99.6679	31.0422	46.6138	107.883	517.185	145.252	1792.37	939.714	254.683	6591.37	915.682	203.706	169.838	430.423
RPN1	1.62558	3.08567	0	0	9.49026	7.86467	700.763	678.543	1240.54	686.629	1343.59	579.44	494.71	692.305	1579.33	457.14	383.441	620.927	420.823	300.686	666.294	396.135	775.872	653.118	936.231	769.574	438.996	548.757	511.025	873.817	663.669	268.763	1307.35	590.662	873.752	1521.69	1162.19	386.936	406.411	539.849	595.866	626.032	542.658	611.936	622.195	522.645	1127.2	785.497	718.309
PERP	1.62392	3.08212	1.3183e-67	3.33552e-67	9.38727	7.76334	459.847	1224.74	610.823	572.492	624.269	506.124	667.334	1523.11	514.023	730.314	892.375	435.815	765.036	557.102	1435.58	489.213	442.136	701.841	925.267	654.087	910.034	393.893	193.678	329.224	467.427	10.7417	219.868	294.438	25.429	1037.7	329.621	2211.53	425.286	536.303	2471.45	770.555	417.311	730.773	282.497	1013.5	66.6499	447.98	741.895
MRPL51	1.62372	3.08168	2.10732e-198	1.89385e-197	7.45842	5.83471	618.152	609.213	411.621	132.118	239.554	164.713	73.6459	100.409	115.7	175.308	74.0959	206.804	92.6992	124.968	81.3442	64.8079	103.826	107.085	408.547	156.051	237.937	126.294	99.6858	298.464	176.327	115.309	334.318	259.781	222.372	181.446	122.501	599.246	168.231	90.9138	183.543	77.6343	105.345	130.777	193.715	175.814	74.4507	259.641	324.098
TSTA3	1.61958	3.07285	5.64655e-153	3.49657e-152	7.53687	5.91729	161.669	107.066	96.0315	198.279	234.094	123.742	84.7585	169.041	455.89	109.122	35.0811	111.915	401.347	258.357	96.8642	99.9087	190.614	315.6	297.267	346.921	29.7961	224.89	97.1369	343.174	82.0789	79.6861	418.803	305.936	136.311	138.902	281.783	201.115	125.597	125.38	62.0243	142.449	81.1099	132.629	250.028	75.2523	295.545	233.346	215.914
DKC1	1.6162	3.06566	5.63621e-254	7.2902e-253	7.68941	6.07321	342.907	213.952	204.108	322.425	488.191	256.524	117.121	211.522	197.873	161.662	81.4474	491.865	232.104	98.6943	145.537	121.821	163.705	92.2746	172.979	459.351	332.266	272.609	245.531	189.601	225.076	276.654	74.7877	256.271	133.066	240.605	109.163	260.656	344.538	119.008	182.235	71.4318	223.624	251.887	120.406	291.431	197.349	183.057	210.985
TP53BP2	1.61387	3.06072	1.95875e-170	1.39378e-169	7.45787	5.844	95.9732	177.267	92.1507	244.684	102.111	154.798	503.592	228.208	75.6324	120.974	73.1501	360.129	624.338	104.661	134.221	124.662	103.063	109	77.0936	82.307	188.415	237.995	465.331	44.584	234.948	219.657	27.2598	223.852	49.398	163.022	46.2691	97.8377	66.4283	178.928	82.0916	49.0163	507.063	71.1475	268.292	322.986	119.901	144.788	166.146
HLA-DPB1	1.61149	3.05567	1.23655e-68	3.17218e-68	8.71487	7.10339	35.7027	309.921	112.397	460.943	425.874	306.306	348.334	192.149	143.846	78.9039	253.22	763.293	259.223	414.522	94.7726	399.347	144.838	395.11	112	763.873	294.99	70.5526	397.124	658.724	112.33	45.5976	1423.09	1559.26	217.262	49.5975	178.897	115.79	157.268	118.565	362.241	561.199	306.754	403.848	91.7418	101.881	805.017	309.203	96.3366
LSM4	1.61094	3.05451	2.76337e-211	2.80184e-210	7.55565	5.94471	277.898	221.388	757.122	91.9094	298.721	176.813	138.808	266.575	151.321	152.758	64.2293	349.417	162.134	169.238	77.5374	104.981	153.757	173.986	507.224	218.502	224.205	121.012	338.872	135.032	171.024	39.7883	346.47	263.354	244.84	193.496	183.703	395.522	108.844	136.481	143.837	75.1646	104.988	138.641	330.524	124.462	138.699	208.906	204.694
LMO4	1.60651	3.04513	1.57874e-105	5.84219e-105	8.05912	6.45262	116.75	227.238	615.583	253.093	141.643	341.917	288.231	159.953	140.618	43.3889	76.7184	507.142	24.8238	74.6022	602.583	251.133	162.714	434.921	159.079	81.4332	1043.78	35.122	93.7322	66.0355	260.312	86.2627	141.876	1636.05	85.8584	1382.11	225.093	253.68	138.646	153.9	277.298	57.9712	129.283	502.326	98.337	216.032	213.709	194.655	431.98
POGK	1.60606	3.0442	1.75356e-293	2.66696e-292	7.85708	6.25102	290.123	197.362	400.931	192.605	106.337	77.4104	204.627	192.485	191.304	188.128	117.367	321.31	260.783	154.353	272.793	132.896	133.937	329.948	102.187	242.487	279.859	470.49	282.183	137.415	468.258	165.839	53.2711	340.469	99.891	460.689	138.072	136.378	139.264	258.168	245.889	103.764	303.873	292.993	296.364	276.853	154.878	223.931	323.925
SUCO	1.604	3.03985	2.02211e-143	1.11498e-142	7.26323	5.65923	113.765	121.222	59.8595	105.613	50.3993	33.8398	115.468	81.2044	287.296	115.573	138.325	128.034	268.27	48.8419	94.417	163.043	59.4597	55.8093	54.2734	80.7124	240.735	101.899	193.381	66.1359	340.827	292.329	35.1673	71.2638	57.1443	365.154	66.2773	90.1785	51.5092	240.306	95.963	80.8015	79.2091	65.523	477.522	226.782	215.262	68.2735	146.126
TMSB10	1.59605	3.02315	4.04307e-117	1.68542e-116	11.2772	9.6811	931.515	2032.06	4159.48	1960.36	3648.52	2254.61	1541.23	1466.09	5551.52	1892.54	558.18	1626.35	2830.38	1889.58	1416.63	603.392	823.593	1752.73	5893.99	2066.89	1356.3	895.857	1332.12	2149.54	2439.81	612.388	14311.8	2111	2928.23	2478.52	1287.25	1450.61	1509.97	862.332	1874.97	707.889	1213.86	1739.16	4534.33	1901.78	1473.7	2544.92	4566.95
CKAP5	1.59394	3.01873	5.68158e-300	8.98664e-299	8.3367	6.74275	610.878	273.034	425.387	375.086	701.837	461.058	210.164	324.65	279.48	500.838	135.531	465.423	211.292	137.431	186.742	484.123	324.284	225.878	256.921	291.154	552.999	429.451	298.685	266.877	1318.47	397.006	68.5866	294.007	143.692	420.653	186.131	334.151	462.185	327.046	182.085	144.146	311.966	354.66	189.952	542.314	231.406	286.664	366.191
FAT1	1.5931	3.01696	4.65147e-76	1.29011e-75	8.87904	7.28594	205.285	848.441	374.863	610.576	108.752	284.774	792.401	220.82	179.836	442.093	275.296	215.707	284.649	470.277	468.257	467.638	243.975	441.281	87.2519	207.428	465.649	465.644	470.484	217.2	454.452	8015.85	100.591	614.109	356.047	335.605	176.887	271.243	221.9	1093.98	659.542	280.034	645.39	368.064	101.127	890.299	498.24	190.593	255.499
COPA	1.58973	3.00993	0	0	9.65037	8.06064	556.72	572.683	969.211	1464.61	500.03	713.878	589.028	603.398	1666.49	784.422	308.959	936.994	1032.3	848.774	822.373	838.715	1424.52	600.082	391.08	801.291	823.979	1975.76	1066.4	494.438	1876.06	939.134	290.994	1278.66	659.207	934.23	672.36	508.653	628.074	963.22	1071.56	489.899	1034.2	878.507	626.508	738.512	1290.73	1480.06	621.583
PABPC1	1.58651	3.00322	1.20341e-237	1.442e-236	11.8728	10.2863	7300.03	3237	10635.8	2990.04	7284.52	1621.09	3667.04	3544.28	3102.01	1208.15	1650.77	3987.49	3769.11	2507.75	4319.96	12140.9	1811.61	2600.08	2518.77	2182.66	8414.06	7795.77	4911.58	3370.3	4081.32	5019.9	1777.09	4608.52	3415.72	6000.8	2820.01	3457.88	2889.52	6295.71	2394.44	3768.35	3748.3	1753.12	2843.15	4904.64	3774.36	2359.36	6919.37
KRT8	1.58045	2.99063	8.57293e-18	1.22256e-17	9.87015	8.2897	475.862	1368.5	1039.83	757.969	393.377	690.184	1283.59	852.069	2097.75	463.323	395.178	316.519	1606.37	579.863	1288.06	379.21	3276.49	1289.09	1248.63	1151.31	210.456	482.76	1309.29	3099.08	45.3279	11.7282	213.542	1560.58	90.7657	728.129	1388.78	1121.68	504.311	1787.47	1905.09	541.196	659.853	394.856	677.917	1436.13	346.449	997.384	574.431
RBBP4	1.58013	2.98997	7.86298e-270	1.08282e-268	8.48503	6.9049	1009.44	510.409	400.711	326.934	525.308	285.28	375.379	376.89	377.058	330.374	356.765	275.684	317.74	217.439	172.122	526.714	302.749	339.367	150.705	175.645	404.07	332.398	396.659	188.547	206.431	729.451	111.536	263.313	374.094	1722.03	312.237	167.429	318.947	285.043	324.507	247.061	206.695	161.24	313.317	372.892	272.36	272.343	220.497
MTCH2	1.57185	2.97286	4.67402e-177	3.59381e-176	7.56767	5.99581	254.586	234.562	535.807	170.028	281.633	294.804	104.136	248.147	242.669	220.634	93.1411	304.82	140.72	109.233	119.538	335.08	132.145	110.65	235.223	192.421	224.464	281.176	136.003	202.798	544.472	78.4804	142.625	200.426	111.085	188.026	169.727	287.83	275.206	156.744	102.266	96.8449	131.258	170.906	131.99	347.16	112.299	201.087	194.165
MYO10	1.56654	2.96193	1.17679e-116	4.8836e-116	7.87157	6.30503	226.014	554.218	264.26	157.197	347.572	244.953	145.639	145.996	101.457	574.485	76.8043	152.934	83.9418	194.245	245.643	159.12	190.576	506.641	228	207.362	327.308	503.797	265.419	165.942	876.82	201.462	59.9716	116.268	185.709	73.183	257.165	459.161	96.9563	387.224	592.501	116.206	173.58	211.034	178.072	357.105	108.182	184.183	869.602
CACYBP	1.56631	2.96147	7.52654e-158	4.87903e-157	7.52124	5.95492	271.715	221.053	216.336	260.454	186.556	98.9657	140.899	184.342	329.685	118.418	77.1698	234.007	324.893	64.2243	106.59	145.644	87.7792	52.5743	176.259	139.799	207.554	243.386	223.372	158.089	463.273	166.826	104.919	144.499	136.027	343.419	134.148	154.038	146.814	153.973	105.868	62.0622	131.154	147.886	295.73	243.65	174.2	160.823	299.43
YWHAZ	1.56296	2.9546	4.27367e-295	6.6458e-294	10.9162	9.35325	3823.22	2005.28	1797.62	2252.2	1551.96	1254.1	1678.22	1881.68	2045.16	1387.39	803.468	1607.16	3508.49	1925.75	2652.88	1755.48	1171.55	1591.55	896.778	1583.93	4674.4	3738.93	3257.54	1089.28	2043.03	1150.9	1031.5	1549.04	941.563	4090.56	1487.16	1147.24	1707.03	1764.91	2070.71	759.545	2391.2	1137.59	3186.65	1985.02	1581.79	1973.43	1907.3
GBP1	1.55965	2.94783	1.60637e-40	3.04341e-40	7.98484	6.42519	12.4616	93.1548	38.3687	779.586	431.151	71.6133	344.65	97.3655	86.9589	56.6838	55.1581	152.667	77.6801	224.207	163.316	114.331	175.139	96.3238	110.187	247.489	80.4063	100.683	256.47	149.885	22.1875	22.5796	55.4769	845.783	140.853	32.1397	78.9051	19.7822	78.0079	115.572	189.911	58.499	421.157	364.578	52.0857	151.036	1257.64	238.558	40.9041
RPN2	1.55438	2.93707	9.05967e-306	1.44955e-304	9.58708	8.0327	467.499	692.298	880.832	516.63	1082.4	682.178	442.991	569.144	468.321	1522.34	535.932	669.842	921.688	522.327	421.99	1634.59	680.051	532.587	462.59	1082.79	604.697	611.341	516.773	684.341	628.506	657.986	1340.68	616.326	848.12	1021.91	1024.93	356.445	1103.02	1181.08	791.266	897.884	619.551	659.423	436.598	710.657	715.344	618.359	1266.69
DSG2	1.5534	2.93508	4.2062e-78	1.20152e-77	8.62856	7.07515	292.753	468.498	413.891	468.944	134.11	449.165	390.315	383.879	292.676	459.448	312.527	135.169	448.989	237.136	468.069	432.149	235.018	274.601	136.086	367.935	577.077	586.238	296.806	33.8708	395.831	27.9504	22.5986	215.331	7.6652	296.906	188.583	631.615	742.636	910.615	339.922	550.547	602.696	608.871	487.288	774.518	20.2243	192.823	318.564
ATP1A1	1.5484	2.92493	5.04243e-97	1.72527e-96	10.7003	9.15186	7936.63	2054.47	1913.67	855.901	1146.45	890.577	1063.11	1078.83	1792.89	903.128	808.95	828.533	761.448	738.739	1866.86	2317.19	1337.77	1189.03	1557.87	1202.93	1795.61	968.951	1503.77	1025.78	518.595	641.654	782.961	1266.63	860.855	5266.59	2516.06	1941.95	1003.54	3470.9	988.809	1604.34	1230.77	1480.1	442.136	1091.04	1186.46	1009.71	1044.31
KDM5B	1.54388	2.91577	5.93292e-147	3.40007e-146	8.05957	6.51569	206.28	185.684	211.394	296.734	106.679	71.1762	330.67	468.945	178.59	374.546	165.517	184.968	446.449	121.198	377.919	270.239	346.848	112.213	140.173	165.313	496.118	307.114	401.813	175.15	389.942	623.568	76.0778	196.853	87.9268	760.762	95.456	333.663	251.048	414.173	165.77	106.422	157.186	145.983	392.207	221.398	337.114	187.283	304.079
PPIB	1.54332	2.91464	2.32507e-203	2.22692e-202	8.78249	7.23917	170.814	211.34	266.97	340.551	1214.02	750.847	151.673	272.367	609.477	441.248	166.356	690.321	324.559	519.793	327.908	618.085	207.423	416.413	784.404	421.954	194.582	400.99	239	369.192	225.027	474.938	1643.33	404.136	1160.49	328.244	723.46	376.984	570.539	578.472	286.431	582.144	331.969	262.564	752.917	391.407	452.392	437.579	488.104
CERS2	1.54244	2.91287	4.47265e-235	5.26821e-234	8.35716	6.81471	159.584	165.745	345.574	306.888	342.479	249.324	220.221	311.868	323.144	213.234	248.856	619.508	1031.95	184.091	348.531	548.407	465.081	262.431	147.137	258.651	459.292	673.363	277.122	270.113	520.917	219.109	89.5621	440.6	188.629	699.958	299.584	222.458	183.368	716.579	201.509	247.928	414.534	236.445	406.623	222.881	244.028	396.423	263.11
SLC35B2	1.51169	2.85144	5.55379e-181	4.35492e-180	7.22074	5.70905	107.89	81.3207	176.869	102.325	108.28	171.292	69.2447	107.503	123.232	298.755	68.55	117.651	626.789	84.2743	144.031	108.227	164.619	99.8229	177.353	163.391	89.4056	114.532	355.226	100.308	365.042	71.2462	191.901	141.152	141.705	124.549	206.507	194.187	120.478	320.969	125.657	158.436	187.554	136.233	113.599	147.19	48.5925	156.714	143.9
MUC1	1.50941	2.84693	8.12622e-18	1.15945e-17	8.45764	6.94823	19.64	23.0208	28.3372	254.344	215.168	30.8261	33.2582	552.626	1043.2	72.5347	268.009	1084.27	327.99	119.691	646.591	379.616	352.108	896.888	293.295	590.456	7.98018	1852.66	201.809	406.625	19.8661	4.05555	30.839	128.053	5.19125	162.693	211.509	2.73194	22.8869	4.24831	293.463	397.522	765.08	234.98	140.741	316.649	2127.47	83.7454	40.8177
CALU	1.50873	2.84559	1.18691e-151	7.18899e-151	9.20468	7.69596	339.803	495.918	360.512	414.916	578.7	1308.69	387.846	398.445	643.654	1584.76	214.012	437.706	378.172	500.336	1023.3	1399.33	832.283	538.683	329.727	526.76	732.034	759.453	1064.9	383.141	659.002	618.855	711.294	362.437	477.433	507.696	544.587	280.683	524.13	853.78	673.713	454.117	1215.24	602.438	304.524	353.131	589.953	433.025	554.973
VCAN	1.50543	2.8391	1.0928e-54	2.44139e-54	8.89568	7.39025	164.299	593.471	421.689	442.236	59.5867	341.94	742.513	336.718	343.815	1059.22	184.821	217.99	206.545	580.681	713.189	2925	794.32	794.424	114.187	316.165	539.923	209.77	489.964	852.792	522.065	2911.67	492.467	39.3994	1849.42	319.237	850.841	250.095	153.747	1182.97	422.7	877.41	307.6	58.4167	242.545	112.247	233.988	264.478	1037
ENO1	1.50238	2.8331	1.39739e-127	6.51176e-127	11.2495	9.74712	2767.25	5907.25	1821.78	3936.65	3314.33	2450.22	2362.62	2257.54	5512.73	1299.77	846.03	2722.63	3120.08	1797.16	1907.04	2307.33	875.696	2936.61	2137.27	3997.22	2625.46	3748.8	1835.61	882.949	2117.56	2672.61	6924.21	2649.41	5911.05	848.03	1729.02	4089.37	2953.39	1188.38	2228.72	2039.4	2348.46	1594.41	757.736	1000.86	2820.19	1647.25	780.162
SF3B4	1.49937	2.82719	0	0	7.79003	6.29066	199.006	142.814	266.64	264.294	209.604	212.861	158.703	215.363	355.764	158.921	147.439	206.66	263.524	149.445	170.678	170.161	377.378	198.942	223.31	340.652	258.855	310.816	145.566	153.121	294.668	94.9218	211.17	353.527	180.964	446.83	162.984	201.529	176.198	205.692	221.534	81.3293	178.183	213.375	360.287	275.443	171.618	461.856	282.891
TXN	1.49694	2.82244	1.88536e-128	8.86024e-128	8.37465	6.87771	369.844	367.439	940.032	345.031	539.063	311.298	146.794	450.895	369.582	76.6159	176.803	382.746	253.251	131.913	200.673	153.71	251.865	187.982	301.842	325.711	278.892	464.972	419.897	485.481	464.519	100.293	304.353	363.094	319.465	263.944	241.398	354.006	366.771	127.597	121.583	116.206	196.375	296.428	435.456	189.367	276.098	294.482	359.295
OLA1	1.49191	2.81261	7.79628e-292	1.16649e-290	7.46782	5.97592	496.047	257.158	300.103	131.1	302.029	147.62	184.832	210.577	146.083	223.355	136.713	204.481	127.55	115.456	86.7406	134.908	154.557	78.6964	202.389	122.849	240.649	255.075	75.3876	220.135	311.138	171.21	82.5286	121.668	128.524	89.5304	169.212	276.097	304.518	170.228	144.888	88.7195	129.164	117.995	135.161	200.923	99.8574	175.684	293.161
NBN	1.48984	2.80858	7.02747e-238	8.49434e-237	7.31995	5.83011	169.985	183.273	90.6496	178.669	109.986	180.54	161.87	150.592	92.5088	126.353	131.554	118.515	112.465	140.527	192.724	185.632	112.821	104.18	80.7195	124.356	349.815	407.053	265.364	98.125	244.184	347.791	50.0665	101.937	68.3785	149.327	108.329	98.3987	125.379	162.544	135.433	84.817	159.725	195.239	251.719	98.3462	242.8	97.6912	120.075
CYB561	1.48983	2.80856	6.32299e-91	2.04942e-90	7.73817	6.24834	123.36	143.015	273.633	229.73	164.402	231.863	112.062	308.174	210.814	149.851	140.432	242.375	154.135	155.652	268.777	192.648	96.7363	118.705	106.302	214.461	295.871	399.829	354.612	296.909	254.203	8.1111	73.1229	170.101	28.7952	635.966	365.616	149.208	180.028	505.345	229.724	324.62	208.314	278.275	160.146	98.1081	166.778	146.549	145.37
APH1A	1.48899	2.80693	6.17637e-292	9.2914e-291	8.98602	7.49702	321.372	400.485	597.314	406.129	316.728	450.913	389.798	424.282	672.65	459.84	300.898	460.797	761.247	434.572	546.338	443.206	834.112	400.04	469.295	718.067	867.991	863.258	348.361	346.335	1016.96	119.803	386.923	695.372	379.651	752.516	297.059	660.398	396.392	531.001	442.982	232.922	719.06	463.781	549.774	383.697	451.58	559.054	411.96
TTYH3	1.48771	2.80444	3.89936e-84	1.17832e-83	8.07308	6.58536	215.187	178.338	116.241	116.058	146.578	148.265	149.044	233.203	413.954	1032.99	59.5862	241.018	180.429	269.296	142.776	177.972	205.288	340.886	315.799	359.132	122.086	123.1	194.237	318.586	316.733	407.09	570.667	333.098	437.647	431.552	518.13	252.729	138.211	713.568	290.183	318.53	103.994	283.276	358.173	292.182	401.759	190.64	277.724
HSPA8	1.48771	2.80444	3.35444e-97	1.15343e-96	10.8515	9.3638	3503.03	2309.78	689.025	1602.2	1474.36	2096.27	1318.8	2651.75	1168.04	1839.19	1249.01	2117.45	1722.35	1223.29	1999.78	1921.94	1241.75	1264.56	2323.66	1882.75	2721.15	2562.17	1919.87	3336	1431.95	2284.7	2346.05	1934.1	1422.6	1120.94	2616.96	3664.56	2938.29	3260.22	1985.23	1724.2	1766.08	1741.81	315.431	1858.16	2478.87	993.158	1297.26
DAP3	1.48386	2.79696	0	0	8.08617	6.60231	173.064	287.19	231.384	503.945	260.895	275.089	172.066	300.219	273.421	98.9184	132.027	447.905	405.336	274.028	249.952	266.874	313.993	208.449	248.921	276.672	388.11	597.619	345.626	253.956	727.47	181.952	179.915	609.243	222.737	355.88	146.948	314.881	274.026	266.129	237.099	101.652	292.305	220.145	289.177	187.572	282.147	338.151	341.502
SSR2	1.48295	2.7952	2.70983e-242	3.33369e-241	9.31219	7.82924	377.567	370.252	510.252	700.129	779.536	492.827	335.29	734.596	918.434	542.268	391.395	669.925	752.312	523.354	495.156	633.166	428.186	495.373	693.871	603.606	684.136	894.296	538.579	401.959	863.136	370.371	1463.46	739.698	837.738	1523.56	540.321	673.131	446.377	1097.78	619.235	333.16	555.741	746.383	1531.58	453.931	504.957	929.604	742.566
PDIA3	1.48046	2.79037	1.35286e-232	1.5603e-231	9.96802	8.48756	363.518	542.942	950.576	822.093	1843.51	747.718	480.909	648.46	1495.83	852.071	711.767	880.265	829.346	982.66	455.289	1707.05	385.535	632.278	857.958	1121.54	684.965	1091.14	617.538	869.802	623.424	1649.4	1154.11	824.041	1486.52	982.881	1065.14	609.491	642.721	1380.83	881.311	1533.81	1069.35	733.77	1260.03	485.541	1375.81	974.658	1739.29
SLC52A2	1.47934	2.78821	2.96017e-118	1.24715e-117	7.34291	5.86357	160.2	163.244	82.5219	146.985	143.664	116.173	73.3472	206.002	316.943	95.9296	27.7725	120.653	373.359	228.474	132.485	100.078	204.183	136.882	225.382	333.553	36.9472	404.13	155.724	118.523	143.779	15.3453	662.976	326.59	164.741	303.918	175.023	235.606	87.3369	186.538	103.896	58.6876	99.8356	96.3901	426.029	64.6485	174.001	242.502	146.386
ENAH	1.47822	2.78605	1.57913e-128	7.43373e-128	8.7994	7.32117	259.301	330.262	246.833	488.641	576.18	821.126	496.821	723.724	232.221	402.764	203.887	715.241	453.647	223.951	389.13	641.367	358.588	399.336	236.95	279.665	461.538	709.538	899.591	175.15	906.827	1021.78	161.436	165.913	249.261	313.295	165.019	635.152	165.091	868.649	338.958	224.89	430.527	240.908	617.249	810.688	899.692	541.328	564.637
PSMB2	1.47806	2.78573	0	0	7.97817	6.50011	229.331	215.404	327.561	289.403	422.856	184.382	158.544	279.126	323.908	144.863	145.698	276.466	233.642	162.02	121.567	167.946	194.349	164.281	417.324	179.686	147.098	471.053	261.066	137.616	168.532	286.958	438.946	322.484	292.454	323.391	231.272	138.353	388.188	168.048	167.271	118.657	169.882	409.422	200.479	160.962	265.877	282.438	147.337
NT5DC2	1.47695	2.78359	7.56294e-108	2.85207e-107	7.31442	5.83747	243.333	302.217	114.96	173.723	152.799	132.736	79.8196	238.534	188.246	168.897	47.7851	223.274	168.24	173.986	165.303	86.4669	103.14	113.247	145.324	133.487	81.5464	207.519	143.705	158.039	207.629	246.183	1020.77	156.263	388.167	91.8746	129.857	379.496	121.586	447.162	135.583	34.104	95.2618	53.2975	243.602	72.5967	75.2994	109.712	197.948
FDPS	1.47528	2.78038	1.9064e-202	1.81337e-201	7.50384	6.02855	122.507	218.686	91.089	262.228	135.291	239.938	127.994	179.451	173.776	115.697	60.2526	274.348	299.2	310.262	190.026	71.0469	278.889	327.439	221.583	291.351	144.3	218.392	152.896	162.003	338.237	109.171	156.734	258.775	197.349	187.142	143.932	98.0572	216.618	171.244	121.755	62.9482	236.276	126.078	85.3579	164.112	165.406	196.298	141.651
TMED2	1.47164	2.77337	0	0	9.18312	7.71148	886.621	460.147	592.042	625.153	1258.72	424.734	382.728	346.876	732.51	580.978	499.626	573.02	516.174	324.843	516.365	1830.13	351.346	262.189	271.626	486.459	696.607	833.018	492.215	871.584	705.136	438.438	293.99	456.224	434.078	961.743	696.341	761.065	311.015	995.637	346.161	674.671	376.503	638.896	414.233	372.434	599.289	385.74	487.174
QSOX1	1.46904	2.76837	1.44952e-81	4.30964e-81	8.96786	7.49882	118.717	260.307	807.389	126.765	233.727	283.785	157.867	770.298	824.085	991.678	213.173	78.8316	1615.93	282.481	397.476	902.762	243.327	208.317	490.331	606.686	854.656	364.706	404.232	54.5947	1031.28	122.105	698.102	208.453	332.605	577.465	2926.33	671.131	428.953	6192.54	482.023	849.754	373.504	429.04	1028.35	724.923	213.727	211.253	1033.74
GDI2	1.46866	2.76764	6.9176e-253	8.82393e-252	9.47348	8.00482	765.132	409.997	952.956	1018.07	486.432	877.579	507.058	1103.26	1426.23	555.048	367.298	609.022	449.858	498.107	795.433	1238.99	261.432	425.854	877.008	584.842	1082.83	463.593	546.374	829.383	854.633	336.282	443.108	509.975	479.176	534.366	516.978	1341.53	1169.92	480.096	811.354	442.165	446.491	695.932	385.95	932	574.623	1300.13	442.379
OST4	1.46333	2.75744	1.35145e-184	1.09701e-183	7.66569	6.20236	75.9778	117.024	300.908	138.024	317.28	95.8601	91.6691	225.164	391.839	180.543	128.48	220.19	151.795	166.528	175.468	70.9962	91.324	114.832	368.058	159.808	205.377	99.5578	169.157	186.013	207.14	206.724	562.302	176.24	257.453	255.801	141.578	274.17	158.72	118.749	190.704	133.871	144.638	257.444	344.983	162.921	119.323	217.17	234.464
COL1A2	1.46319	2.75717	6.83683e-37	1.24421e-36	12.0753	10.6121	1644.17	2677.71	3987.12	5735.36	733.835	5256.94	8026.99	9107.61	3894.23	3666.12	1074.47	2096.34	2923.41	6632.04	9311.77	16208.4	12406	13420.2	4500.78	8260.34	1829.98	3383.86	3828.97	6524.12	2300.82	1773.26	27366.8	629.076	19466.2	548.574	9510.29	2788.34	1671.89	3945.27	1324.68	6580.36	2596.68	1186.82	3032.04	827.94	1767.8	2460.57	4807.58
HLA-DRA	1.46274	2.75631	1.88868e-57	4.34569e-57	10.4188	8.95605	99.3847	1190.49	300.982	1489.69	1406.33	831.754	1102.58	735.394	434.851	266.27	1012.26	1836.69	688.893	901.898	292.726	1524.38	346.886	1187.49	249.9	2729.83	1255.74	266.419	1424.14	1886.18	288.144	168.251	1466.54	4079.96	362.82	169.808	613.292	280.512	499.955	402.075	1978.39	2151.63	1097.05	1564.23	292.517	480.908	4407.63	930.872	236.15
PPP1CA	1.4627	2.75623	2.14583e-233	2.50618e-232	8.03839	6.57569	266.574	253.251	427.986	186.961	269.978	528.645	164.299	266.344	214.92	303.083	131.275	266.165	210.066	247.401	160.722	181.016	223.393	208.779	563.368	336.283	225.57	186.374	180.841	258.296	282.524	50.2012	620.484	235.76	239.041	386.827	458.228	326.979	391.982	297.677	130.738	160.755	188.207	233.229	151.987	179.752	194.262	356.886	753.894
CTSC	1.46264	2.75613	4.71115e-73	1.27348e-72	8.17071	6.70806	74.7695	212.211	102.805	141.574	299.482	164.644	176.009	86.4725	88.1765	80.9857	115.798	314.381	78.46	118.953	44.9495	1023.32	128.143	144.211	444.403	547.992	203.356	160.981	199.818	217.977	364.993	78.042	443.399	651.229	241.15	26.6494	442.854	581.708	272.374	827.699	201.981	193.256	105.033	509.416	104.51	147.446	891.277	197.167	118.302
RARRES1	1.4624	2.75566	7.0818e-17	9.96058e-17	8.18859	6.72619	8.97898	44.5455	92.3703	30.491	2198.8	145.205	153.286	55.3466	895.64	145.791	156.403	261.333	14.5288	29.8024	108.703	724.537	110.382	324.358	1363.68	79.9042	37.9836	16.5536	86.6064	32.6163	7.20848	12.057	48.2353	518.31	9.8147	9.9524	471.248	36.3934	13.2494	147.435	155.565	2409.51	41.045	420.334	39.6138	47.0121	770.726	570.44	187.701
CD82	1.46116	2.7533	2.67535e-75	7.39796e-75	7.45706	5.9959	39.9908	45.8852	164.714	75.6747	128.65	276.216	278.97	193.472	565.077	98.8772	67.4107	81.5045	143.595	95.6467	259.532	69.5928	225.871	126.451	462.159	284.492	146.597	80.4812	123.091	247.282	26.2193	5.69969	277.468	332.133	177.232	200.241	370.398	140.939	64.5952	94.7003	70.9646	98.8055	119.17	637.852	97.8297	248.851	198.451	105.65	38.7206
DNAJB11	1.45384	2.73937	8.47613e-217	8.88709e-216	7.42793	5.97409	143.427	130.265	358.315	217.045	266.408	180.77	147.75	88.3825	224.717	185.964	69.3023	140.392	119.261	98.3253	94.7307	152.137	115.603	133.163	216.317	108.366	193.01	138.401	208.581	91.2504	129.802	297.59	224.488	205.435	257.453	456.186	204.128	201.237	112.583	138.015	204.468	136.51	115.799	248.098	243.856	236.031	330.685	202.003	189.344
SLC7A1	1.45357	2.73885	2.26609e-94	7.64012e-94	7.22108	5.76751	855.253	162.396	220.656	186.554	120.775	187.947	194.291	108.951	31.4592	90.2819	64.5733	116.253	80.5547	93.0803	280.699	90.6601	136.91	107.591	51.4245	87.6368	426.128	124.915	210.944	173.117	94.199	198.612	20.0183	80.9135	39.8266	93.0055	121.57	350.762	264.987	210.753	219.69	73.5433	234.583	95.8849	36.9081	130.176	90.1606	96.0243	136.354
FOXP4	1.45011	2.73228	5.45399e-102	1.95047e-101	8.08177	6.63166	336.629	125.956	675.076	206.192	339.487	281.346	132.993	141.546	284.266	672.806	104.061	160.48	849.178	394.472	222.321	200.578	349.364	251.296	271.166	242.224	284.972	109.65	238.926	114.007	802.389	136.573	87.065	172.709	79.2476	382.098	339.674	292.391	258.907	190.047	171.73	89.2096	278.747	118.181	365.445	724.905	98.4851	617.725	521.938
BZW2	1.4459	2.72432	8.54668e-170	5.98917e-169	7.45374	6.00785	178.703	170.791	174.38	148.614	155.634	205.247	114.97	255.745	235.817	144.904	86.9933	175.161	180.496	95.4061	100.692	201.863	94.0682	132.943	364.259	161.337	111.792	201.003	106.253	296.658	290.832	198.284	121.025	272.613	274.244	72.6895	157.222	381.277	236.093	369.326	115.859	67.8876	61.2408	247.021	95.0817	203.45	144.73	190.006	169.346
PSMB4	1.44568	2.72391	1.16473e-231	1.32673e-230	9.10122	7.65553	234.97	293.509	1235.08	596.436	720.028	406.1	212.753	456.436	740.524	307.948	216.011	697.579	825.869	344.973	303.54	259.316	523.931	299.689	631.454	725.581	485.323	991.803	272.675	281.805	1029.3	159.372	918.469	1085.57	554.368	771.66	415.367	380.203	668.548	492.97	459.233	193.727	453.262	674.209	1492.43	300.24	457.177	648.551	557.416
IGF2	1.44262	2.71814	3.47933e-15	4.79144e-15	9.22838	7.78576	79.3419	45.8406	43.7139	53.9411	91.0338	39.1078	621.609	121.145	33.8095	4535.16	465.512	38.5317	11.6988	77.746	46.8111	240.954	134.204	26.2321	137.41	31.3238	24.7696	12.9416	12.9119	44.5589	2.88339	4028.81	200.391	14.0023	15165.8	48.2403	102.223	22.0019	13.4127	21.9988	3.30167	49.2237	57.0829	5.23713	56.6939	2.80204	2.45581	43.7626	141.305
ACSL3	1.44048	2.71411	1.54273e-120	6.62059e-120	8.04793	6.60746	106.35	137.075	569.05	162.376	176.66	448.612	131.897	477.362	156.362	218.161	242.623	198.23	143.283	104.276	356.459	415.748	147.773	214.654	104.633	129.577	1063.37	273.807	402.185	149.182	308.352	127.257	51.0654	185.705	60.2671	576.869	432.752	395.644	539.866	395.407	166.713	399.181	429.725	334.418	179.425	144.882	146.987	254.1	450.291
MGAT5	1.43716	2.70787	1.45665e-131	7.22583e-131	7.25403	5.81687	748.051	259.391	53.6356	103.78	70.2966	107.546	164.917	65.9248	38.7365	335.197	133.403	248.996	135.06	116.579	146.478	131.712	135.69	126.539	73.3238	142.574	73.5316	307.767	180.19	57.756	178.721	226.782	159.439	67.8762	106.218	73.7793	268.468	68.9327	68.0981	286.244	134.254	88.4367	400.679	73.6061	95.8427	151.75	53.2693	110.041	88.9859
TARS	1.4364	2.70646	7.11702e-152	4.34877e-151	7.67123	6.23483	429.925	470.642	92.1873	129.034	382.694	153.188	133.989	119.823	133.709	191.097	96.7739	124.477	80.4433	192.881	196.845	217.266	102.072	215.425	372.72	248.668	204.151	265.33	206.702	409.736	312.359	294.959	127.559	174.146	180.112	128.949	212.784	422.817	147.304	235.19	151.427	126.198	130.783	171.714	91.0231	324.396	177.215	151.573	129.631
SSR1	1.43494	2.7037	1.13092e-256	1.49067e-255	8.67463	7.2397	199.456	252.849	459.838	386.113	640.177	370.811	338.038	921.94	423.468	539.816	366.202	198.847	313.016	341.669	474.658	778.963	360.608	245.068	242.13	253.976	1237.74	436.276	677.409	235.992	704.623	420.352	234.351	146.716	350.45	517.73	438.49	288	508.122	648.68	392.878	400.067	362.871	201.537	412.5	892.863	321.241	447.886	434.941
GLO1	1.43384	2.70165	5.13e-232	5.8677e-231	8.05749	6.62365	474.938	235.901	885.921	131.158	216.192	258.595	167.127	173.407	312.525	139.277	186.304	248.77	325.517	176.296	233.323	217.723	375.32	152.485	181.813	194.234	318.378	469.655	298.332	290.561	890.382	187.103	104.919	252.616	223.021	325.201	231.027	238.874	340.654	95.0143	106.297	83.5162	210.111	250.405	264.825	247.898	99.0629	218.813	192.241
TMCO1	1.42999	2.69445	1.85147e-294	2.84715e-293	7.69371	6.26372	197.703	133.726	279.637	135.813	100.72	94.2498	109.513	252.009	329.232	171.824	181.424	248.502	223.236	133.806	226.63	277.086	88.4272	257.348	113.353	199.717	259.511	188.152	259.019	171.487	233.31	116.186	126.103	218.432	238.189	510.307	287.447	80.8118	149.5	322.188	228.094	157.003	233.974	305.218	376.522	183.525	169.18	159.414	255.608
PRDX4	1.42992	2.69432	1.16001e-165	7.90867e-165	7.67796	6.24804	101.114	132.833	648.02	109.657	118.15	220.729	111.206	255.954	365.646	243.349	74.6548	219.717	239.569	130.502	210.043	259.468	164.658	137.807	306.82	241.875	97.9558	185.938	202.386	139.247	201.398	85.9339	887.464	164.393	440.364	218.254	297.917	199.871	247.055	142.706	220.891	84.0252	103.088	188.503	156.257	180.32	100.634	217.146	213.86
MRPL3	1.42632	2.6876	2.8864e-208	2.85341e-207	7.5855	6.15919	262.546	264.482	481.219	245.441	416.976	152.014	117.359	260.656	264.218	137.649	107.479	205.406	106.916	82.542	176.41	106.655	239.821	133.911	190.849	149.17	254.018	180.547	112.747	251.974	251.71	132.189	72.7068	233.091	122.197	257.755	157.957	134.231	135.47	110.493	223.571	102.086	136.797	172.303	218.362	143.417	183.644	203.107	219.179
ZNF146	1.42391	2.68312	5.29933e-193	4.54135e-192	8.05403	6.63013	298.083	243.694	371.788	209.596	235.643	211.251	574.948	243.865	204.726	264.373	205.413	105.684	198.947	192.095	299.545	231.739	300.538	125.901	143.885	110.398	387.73	100.992	257.884	159.895	487.025	511.986	38.8297	199.645	135.621	292.053	176.838	240.972	284.335	213.505	399.974	118.016	254.155	214.268	189.064	192.92	162.661	207.92	248.322
TUBB4B	1.42272	2.68091	1.88994e-66	4.70868e-66	8.79433	7.3716	605.572	597.155	933.845	440.694	1208.51	380.381	237.965	257.948	465.546	205.731	209.713	344.441	409.77	452.601	303.373	110.29	428.033	320.089	1114.07	814.179	428.615	568.632	282.424	523.191	454.574	63.7927	639.545	378.595	264.835	411.832	561.114	694.767	955.896	305.195	263.362	224.589	358.268	340.211	714.783	253.612	493.093	805.195	600.288
GNAS	1.41696	2.67023	4.34318e-142	2.36652e-141	11.6017	10.1847	3348.12	2076.98	3328.77	2284.87	5327.37	2555.05	2046.03	2049.31	5285.8	5334.69	1328.89	2791.9	5801.12	3256.43	1921.35	2329.5	1868.1	3753.66	1350.19	1906.36	1757.26	1393.05	3853.68	1430.18	4981.01	2899.28	2526.38	1391.89	2145.49	4930.96	3126.68	1533.81	2082.29	2202.06	2521.77	2031.89	1616.76	2038.42	20059	2221.65	1511.96	3491.64	11195.3
EMC10	1.41654	2.66944	1.02204e-162	6.83335e-162	7.7791	6.36256	240.04	303.088	235.154	99.1539	208.685	268.487	81.5323	122.237	215.712	388.913	146.386	151.454	357.427	434.637	240.958	145.678	133.022	209.615	409.152	468.197	156.063	55.5781	104.318	154.978	214.544	117.282	576.535	131.01	293.792	206.882	449.474	471.114	277.22	340.289	214.18	240.84	203.205	166.696	244.828	190.777	202.839	217.945	435.352
GOLM1	1.4152	2.66696	5.72334e-72	1.53808e-71	7.83737	6.42217	188.274	263.634	31.9251	180.298	168.917	145.987	244.199	111.659	149.538	170.752	231.488	212.973	195.983	138.522	83.8542	163.618	170.26	75.9895	297.151	228.266	113.882	184.304	220.228	149.96	247.825	305.811	188.488	120.313	242.001	226.067	305.861	155.404	270.596	270.229	85.6506	136.623	198.899	274.806	159.47	123.583	238.087	271.028	153.801
IRAK1	1.41203	2.66112	1.69541e-105	6.25718e-105	8.54966	7.13763	366.693	440.945	105.697	624.018	742.052	606.378	267.738	176.849	334.697	335.383	73.7519	1381.98	527.271	225.234	247.609	105.319	445.833	246.652	676.317	1067.41	212.494	306.95	680.405	310.031	311.064	103.91	368.57	441.749	250.64	119.593	384.791	357.738	370.855	159.478	270.694	172.858	414.534	824.587	207.032	146.329	677.171	270.746	130.431
SDHC	1.40688	2.65163	6.40524e-278	9.04577e-277	7.47393	6.06705	103.341	159.873	285.605	293.01	143.166	149.829	128.492	174.477	179.808	117.366	128.072	165.929	314.375	270.146	116.317	125.981	93.2678	144.893	122.36	178.506	222.806	379.808	194.553	171.336	299.237	200.585	86.4407	203.259	123.414	174.414	146.506	150.476	192.642	166.257	180.391	103.99	211.937	256.771	278.692	178.122	157.876	165.119	191.571
GARS	1.40649	2.65092	3.69278e-142	2.0161e-141	8.11331	6.70682	225.754	306.571	157.026	238.196	163.378	265.151	132.356	280.952	400.673	506.733	111.971	285.369	221.186	278.872	266.999	210.909	200.181	102.486	757.267	450.81	174.493	225.598	108.337	301.124	274.313	484.255	342.392	340.921	333.294	186.402	369.907	285.342	330.2	494.411	328.152	105.046	245.735	364.359	208.639	344.377	275.718	496.767	173.583
TRAF4	1.4048	2.64781	9.49454e-33	1.63846e-32	7.38816	5.98336	199.409	123.745	215.348	156.383	110.354	177.48	67.6117	189.274	132.067	371.495	74.3538	89.2972	206.478	142.836	62.0801	116.715	123.074	148.898	139.281	115.771	234.932	209.716	127.612	51.1324	257.673	46.1456	127.767	174.269	103.582	331.884	113.846	263.242	149.936	2219.59	157.816	108.873	69.6607	219.387	243.01	138.198	66.1443	151.62	542.261
STIP1	1.40111	2.64104	8.06735e-170	5.68204e-169	8.4145	7.0134	563.733	499.49	294.245	305.754	530.191	441.228	274.171	368.411	307.797	524.253	129.533	462.709	370.44	335.637	245.12	277.458	368.04	237.674	500.921	537.092	348.882	600.106	227.372	276.386	199.272	370.48	443.024	301.829	277.813	540.534	411.983	389.497	513.712	276.251	169.736	162.432	214.462	407.284	190.924	259.564	372.903	294.177	335.297
SNRPD3	1.40094	2.64074	7.73684e-255	1.01017e-253	7.52608	6.12514	308.152	169.764	842.06	155.917	282.63	267.198	75.8963	169.02	178.873	104.937	123.794	121.99	190.613	135.105	109.372	121.382	96.0884	115.998	168.72	132.394	184.822	173.904	140.747	216.422	155.434	131.093	313.218	164.209	192.238	254.691	220.311	294.367	251.302	195.348	194.842	86.1367	124.694	95.5986	284.695	171.163	104.155	263.421	288.837
MCM7	1.40015	2.6393	1.68853e-143	9.36645e-143	8.36425	6.96409	1067.95	550.355	639.563	316.344	524.652	955.956	379.103	407.491	158.485	219.088	89.1644	324.599	382.986	258.052	237.109	119.167	725.827	299.821	649.526	424.204	380.768	325.537	302.016	186.415	479.132	137.121	327.451	379.909	484.287	388.411	262.584	632.396	301.323	331.922	272.281	80.2547	241.518	238.954	206.144	460.744	429.315	247.362	421.364
SHMT2	1.39763	2.63468	3.09682e-126	1.4192e-125	7.59074	6.19311	604.908	280.737	524.604	151.088	236.562	276.331	165.952	133.969	207.529	129.425	72.6127	158.979	214.434	143.446	111.108	113.029	227.319	139.765	187.051	176.803	155.544	217.085	236.47	447.546	236.829	410.597	278.425	251.343	362.576	159.3	140.891	203.359	148.411	331.202	225.071	81.5556	117.433	283.226	106.37	198.982	124.036	120.206	97.504
ARPC1B	1.3976	2.63463	1.91493e-96	6.52773e-96	8.18465	6.78705	52.1681	126.692	105.953	139.886	437.739	320.592	245.792	134.557	385.439	279.647	57.1142	347.463	319.79	250.69	161.433	132.727	502.777	249.293	565.526	744.738	96.764	284.588	176.004	213.537	134.444	23.7853	1513.9	366.749	341.081	91.4428	400.704	274.926	182.986	397.605	232.961	448.386	226.193	204.282	140.149	335.256	642.97	312.889	128.204
SMARCC1	1.39237	2.62509	4.43294e-150	2.61072e-149	8.32587	6.93351	670.154	371.615	345.135	337.758	277.013	320.638	323.7	457.968	34.5457	771.25	254.252	185.339	367.276	359.024	262	497.024	269.36	229.707	171.223	286.174	336.014	615.77	347.561	209.372	294.35	956.014	134.093	396.478	264.916	262.628	120.638	321.271	838.05	390.696	40.0918	178.853	235.266	146.118	251.127	557.9	90.3954	181.836	395.097
STT3A	1.39115	2.62288	1.15837e-247	1.44431e-246	8.38205	6.9909	356.079	171.684	174.563	221.642	377.181	509.713	210.721	419.476	378.559	270.681	290.902	296.533	237.296	236.815	159.927	882.558	209.138	176.429	203.396	208.127	397.834	292.502	335.839	363.672	275.584	312.387	354.003	199.153	396.035	679.745	442.364	587.685	225.421	1181.45	444.826	329.389	282.83	273.392	200.986	167.28	300.529	365.291	214.487
SLC12A2	1.38916	2.61927	2.90185e-31	4.90673e-31	7.63464	6.24547	84.5303	79.0208	74.7603	31.7421	131.353	164.069	87.2678	18.6378	39.6992	71.1124	213.388	42.7878	44.6783	62.9892	58.6498	490.819	74.3246	60.4307	65.295	58.2134	5422.2	45.7222	38.1217	63.9029	384.395	181.513	20.3929	44.5322	63.9172	370.603	119.657	62.8103	209.939	1618.46	52.3551	768.971	64.092	182.592	40.8399	102.65	55.3279	36.6254	399.183
EIF5A	1.38706	2.61546	2.25759e-132	1.12798e-131	9.41149	8.02442	615.474	740.282	600.096	657.069	1264.24	662.808	392.088	631.753	910.506	562.2	270.159	655.306	1201.35	559.636	461.125	274.499	760.436	564.563	766.476	581.763	294.368	1275.16	567.212	548.105	745.846	484.693	1337.56	1194.16	1026.93	396.348	490.692	1278.5	549.976	441.861	388.161	365.756	395.021	1023.82	1446.81	465.341	500.515	873.915	1090.9
C1QA	1.38536	2.61238	2.72793e-31	4.61547e-31	7.87395	6.48859	20.8483	172.287	81.9727	222.311	146.079	144.17	111.823	159.995	136.767	38.0091	93.3561	356.325	140.141	154.305	49.2165	64.6896	102.911	129.466	331.943	281.215	144.645	92.37	270.964	362.543	48.3823	14.7973	2793.49	1670.67	157.279	24.8604	138.685	53.1265	79.3147	87.5336	106.34	309.255	78.7339	181.211	58.2159	32.251	1251.68	186.649	39.8448
HSPD1	1.38367	2.60931	9.28482e-135	4.73304e-134	9.49686	8.11319	1198.23	1102.34	567.146	1107.33	1383.17	555.975	553.141	791.391	400.56	590.563	347.307	752.827	703.333	351.918	328.828	925.977	647.31	414.784	470.706	736.175	562.948	1165.34	623.101	1064.1	940.084	649.656	267.687	682.498	344.691	587.294	1232.89	707.573	2246.44	705.367	1073.19	269.759	574.422	879.282	358.808	711.023	827.444	837.101	1031.01
ITM2C	1.38235	2.60693	2.01529e-71	5.37412e-71	7.56527	6.18292	314.264	184.099	194.662	113.905	146.132	88.2226	235.954	94.0074	40.0673	303.104	88.455	30.1838	417.547	319.068	133.384	176.552	111.068	88.9736	105.151	148.799	71.407	74.3643	376.324	80.1609	280.74	225.138	711.128	94.074	425.52	198.575	140.327	86.8855	105.124	94.3678	544.948	173.159	298.883	74.4817	207.159	137.099	53.1429	108.749	64.8586
NUDT5	1.37893	2.60075	1.52183e-188	1.25744e-187	7.22035	5.84142	152.974	61.9171	260.306	194.351	131.826	222.431	138.25	208.751	196.061	98.8154	68.1845	147.753	87.5294	75.0673	113.263	70.3875	73.9816	90.6241	183.799	153.954	122.069	142.884	128.858	93.1823	103.851	88.6741	82.7367	160.739	85.3717	150.458	71.7207	425.5	188.068	67.6589	143.859	51.2032	70.1656	168.683	212.317	180.338	87.5603	407.176	151.574
AGRN	1.37017	2.585	1.3943e-45	2.78659e-45	8.76502	7.39485	303.248	941.73	136.341	206.076	541.609	162.734	398.441	349.983	332.007	602.642	208.38	253.931	443.775	1157.66	396.681	125.085	534.222	1053.29	505.756	1250.94	46.0674	199.951	230.647	249.339	238.149	45.4879	862.285	170.081	1344.94	55.9308	736.137	538.363	449.371	594.006	283.215	617.831	1073.26	170.703	347.731	223.468	452.139	244.24	161.692
DEK	1.36793	2.58099	1.00832e-122	4.4302e-122	8.69435	7.32642	1145.26	295.675	247.456	391.582	383.298	692.829	484.793	470.079	157.579	336.455	242.58	290.365	305.439	219.604	381.705	253.5	649.521	295.508	301.554	315.772	1866.46	289.58	416.92	140.752	906.754	386.374	61.7612	312.444	164.011	512.446	351.223	473.992	704.975	233.86	1075.34	188.204	354.674	161.93	156.68	912.129	238.917	229.636	204.456
TPI1	1.3665	2.57844	2.74618e-126	1.26269e-125	9.89152	8.52502	3351.72	3869.05	1173.39	610.984	1106.08	933.733	396.848	466.847	778.637	1160.68	252.403	1075.99	542.045	586.086	459.932	283.866	682.528	828.425	2404.18	1297.27	888.874	878.323	562.337	822.659	670.902	634.529	1786.96	1690.83	1234.34	595.026	589.655	2277.93	1169.76	838.948	1260.96	499.306	786.805	902.84	541.488	963.976	456.672	1238.92	1056.01
NUTF2	1.36616	2.57783	5.72326e-172	4.12551e-171	7.63696	6.2708	164.701	190.82	446.036	232.319	533.682	381.853	123.334	202.455	224.802	139.772	106.383	70.6482	239.213	158.989	115.982	125.389	118.195	131.623	232.489	114.024	95.5894	160.618	150.812	137.039	137.499	140.41	375.978	150.371	207.934	161.192	166.049	180.942	278.745	130.866	127.693	84.5342	114.195	181.834	424.042	160.87	98.2142	330.427	490.504
COL5A1	1.36238	2.57109	4.36363e-44	8.5542e-44	9.07842	7.71604	280.433	326.198	440.288	579.445	180.939	612.244	952.358	821.279	390.933	563.767	84.8867	320.734	376.1	1221.98	1197.64	1497.31	1830.1	1845.54	534.188	1037.95	268.873	443.972	449.293	769.218	16.3229	965.002	2337.65	71.2844	2643.68	74.3962	1263.44	191.212	296.749	613.659	317.861	785.957	357.926	111.512	488.092	146.75	276.17	344.279	709.661
UFC1	1.36085	2.56837	6.35025e-223	7.0877e-222	7.923	6.56215	120.802	164.807	338.581	339.503	170.36	204.603	196.442	234.483	353.924	114.604	125.686	267.398	386.105	483.109	234.223	164.886	390.376	121.874	290.677	200.656	270.341	321.888	222.553	181.573	435.954	102.485	198.477	302.014	226.103	610.016	139.126	255.778	168.067	242.024	158.738	134.625	230.871	270.781	403.072	194.019	168.223	521.067	210.661
GTPBP4	1.35712	2.56174	7.42647e-140	3.96078e-139	7.5749	6.21778	185.384	91.6588	228.052	376.191	212.019	241.364	116.623	305.361	295.026	128.291	63.3695	226.173	165.343	225.282	214.582	111.812	88.5415	126.693	211.511	228.9	476.703	221.55	158.571	116.164	256.866	128.791	65.8398	219.971	83.6278	160.822	106.784	214.726	359.112	130.201	196.321	49.6573	129.446	207.077	92.1646	252.037	133.516	528.908	219.027
PTPRF	1.35596	2.55968	1.46055e-63	3.58722e-63	10.2332	8.87725	1235.85	1448.92	414.367	834.516	1028.33	1498.08	886.679	1698.05	1378.35	2607.21	632.448	978.733	637.218	1148.08	1647.49	487.082	1244.38	825.432	928.059	1247.43	533.342	3395.96	1641.06	716.405	534.576	125.284	104.794	752.592	58.3204	3075.89	1097.66	842.828	2611.01	2135.16	1647	1043.2	1297.58	2662.68	287.739	920.096	1275.99	913.334	869.71
EIF2AK1	1.35363	2.55555	1.54983e-302	2.46548e-301	8.48183	7.1282	377.899	357.436	208.868	264.439	599.542	290.962	184.872	356.489	535.543	397.982	259.497	381.287	343.901	235.083	244.158	371.737	199.114	237.255	432.173	271.954	283.607	425.984	339.523	372.177	324.333	498.833	221.575	384.611	184.979	617.069	433.536	415.694	389.931	581.667	358.253	183.396	231.108	500.373	451.606	408.128	384.605	400.226	285.097
SEPHS1	1.35225	2.55311	1.57964e-228	1.78468e-227	7.4911	6.13884	321.798	117.359	365.967	275.117	217.4	309.113	133.829	301.856	225.142	105.473	100.278	161.035	134.325	129.026	178.689	73.042	91.1715	127.794	217.324	115.662	192.768	105.965	195.948	115.512	292.835	55.024	81.8627	151.746	75.2325	349.239	170.56	437.062	172.823	108.11	211.093	54.6909	92.6037	177.709	295.857	172.078	82.8654	368.578	212.455
PSMA5	1.35121	2.55125	1.72525e-222	1.9102e-221	7.41021	6.059	93.9594	158.042	666.436	215.386	229.317	194.343	104.554	178.339	262.632	98.7948	101.374	217.62	142.77	126.395	109.268	101.836	135.881	93.1989	312.317	134.71	159.31	303.066	108.021	123.992	186.932	117.94	300.482	270.663	200.309	167.916	188.681	219.141	230.811	119.581	125.142	93.2441	115.68	220.852	118.207	97.7419	287.907	171.529	80.6408
TNFRSF21	1.34714	2.54408	3.81627e-55	8.54648e-55	7.29853	5.95139	151.624	108.673	53.123	102.092	297.172	123.443	61.1592	122.846	235.392	287.109	110.058	77.7007	151.104	209.884	130.707	213.8	508.914	88.0493	96.0864	178.922	76.6063	102.553	572.012	35.3009	194.018	168.47	98.8845	146.203	171.027	330.444	383.54	100.545	68.6426	259.701	120.704	169.804	112.191	87.6166	126.325	135.615	164.232	139.904	124.161
ACTR2	1.34597	2.54201	2.07353e-219	2.22463e-218	9.12221	7.77624	403.556	423.953	579.411	543.223	563.055	312.264	603.964	1177.16	598.065	661.181	383.312	417.207	343.321	436.786	393.125	784.982	415.532	512.121	304.72	494.715	876.766	676.576	533.313	491.829	831.956	498.504	195.73	432.059	454.396	314.2	486.254	531.875	678.531	472.116	628.197	505.622	413.064	446.099	374.746	1029.14	644.487	337.916	614.513
DNAJA1	1.34502	2.54034	2.042e-152	1.25606e-151	8.60447	7.25945	602.563	524.766	308.707	553.638	384.531	247.851	425.446	212.844	597.272	289.809	274.178	386.653	237.564	242.285	308.706	220.496	327.486	345.309	474.878	295.152	572.586	390.045	269.68	371.901	914.035	363.356	226.652	321.026	216.37	381.975	252.236	420.865	380.112	296.089	312.416	248.946	188.667	250.793	178.622	283.409	662.183	411.496	362.04
DTX3L	1.34451	2.53943	4.29195e-113	1.7143e-112	7.35895	6.01445	67.7095	112.469	60.3354	314.569	255.147	48.2866	279.11	44.7684	111.736	135.196	97.5262	152.646	62.5274	126.139	163.734	113.689	218.819	86.5748	190.245	160.791	49.5738	107.345	195.427	119.727	78.658	44.6111	73.3727	188.908	50.2497	80.8118	166.368	25.5144	109.915	86.4623	197.886	128.649	198.765	273.897	46.6319	103.09	614.999	110.98	39.3908
MARCKS	1.34366	2.53794	2.54067e-99	8.86833e-99	8.62304	7.27938	301.068	499.133	217.361	533.185	183.433	493.287	509.248	347.422	379.493	382.791	438.212	286.787	151.438	296.805	304.544	510.719	426.966	369.032	549.929	390.434	517.399	462.74	248.135	336.525	400.498	743.481	610.662	410.829	876.672	606.788	273.52	356.738	181.462	290.159	445.319	364.474	169.006	280.7	317.714	653.389	317.973	383.792	661.384
DNMT1	1.34239	2.53571	2.19364e-150	1.30021e-149	7.87432	6.53193	782.284	266.559	385.59	168.981	370.566	467.545	357.695	209.045	64.3626	292.86	88.584	268.652	185.376	184.476	100.65	225.281	250.722	197.467	193.813	345.72	398.163	138.256	179.055	229.167	827.289	209.135	86.4823	279.04	216.775	310.951	148.615	266.218	429.606	328.45	362.562	112.492	197.711	186.482	107.3	357.471	255.043	194.279	129.695
SLC38A1	1.34151	2.53417	2.89273e-29	4.75197e-29	8.41257	7.07106	804.886	441.347	422.787	298.189	379.229	258.042	445.48	123.181	185.782	136.577	518.671	96.2469	148.742	90.4497	188.018	365.971	339.416	211.067	87.1656	301.246	1210.31	841.386	313.365	1861.92	651.036	0.657657	16.3975	208.597	24.2529	256.665	126.106	203.091	190.065	753.077	444.976	197.064	306.887	259.33	69.8421	591.872	107.839	292.463	225.081
SSR4	1.33486	2.52251	1.58527e-105	5.8585e-105	8.433	7.09814	181.048	164.405	274.731	223.736	505.542	160.342	225.877	256.5	471.889	260.807	169.795	500.747	357.181	125.369	86.9498	296.142	113.926	145.553	444.202	864.529	152.85	127.002	192.097	295.705	185.808	109.829	1160.19	234.672	347.651	417.733	389.18	398.254	174.91	196.179	347.34	232.413	200.726	355.131	722.139	224.438	194.189	387.783	425.386
PFN1	1.33059	2.51506	4.31847e-154	2.71055e-153	10.0679	8.73735	683.042	959.459	791.171	1321.32	1382.02	1227.98	773.561	842.708	1538.98	769.416	402.938	1043.52	1686.72	1131.88	1057.41	420.922	1187.55	1159.58	1424.12	1073.31	886.698	622.014	897.228	758.154	756.866	390.977	3039.74	1995.35	1928.67	802.484	909.64	4169.94	1065.03	671.436	1202.71	672.183	780.063	1058.14	1512.47	819.9	950.018	1433.72	1239.21
TIMP1	1.33005	2.51412	4.1476e-42	8.01156e-42	9.13426	7.8042	183.465	229.538	1078.83	288.966	821.089	870.793	282.694	271.087	609.08	318.275	236.647	514.914	335.5	520.322	268.86	374.019	287.922	527.129	335.396	302.36	262.05	158.403	266.164	413.926	222.339	223.823	12455	218.432	1771.88	283.767	734.371	159.233	190.827	207.317	371.781	326.882	342.527	334.233	1924.97	202.004	481.428	719.924	900.194
TACSTD2	1.32969	2.51349	1.08185e-11	1.40987e-11	9.30764	7.97795	14.2147	214.109	904.043	532.632	664.746	480.405	739.188	563.624	2266.57	428.818	973.392	33.8026	1444.35	537.726	185.55	445.218	363.504	436.703	934.994	764.987	133.521	444.135	53.7872	215.619	22.1386	0.10961	109.206	535.454	8.27355	196.21	1078.78	172.6	377.444	205.101	423.622	1273.65	1309.27	730.672	987.175	694.888	344.896	890.631	1153.25
PTPRK	1.32336	2.50248	1.77494e-79	5.15533e-79	8.03902	6.71566	53.2579	381.863	40.3091	314.395	106.154	239.915	414.273	355.398	114.822	346.348	193.634	296.698	261.34	178.189	290.76	296.869	296.041	209.791	149.468	197.03	376.105	338.751	284.713	157.913	174.225	182.171	40.536	180.408	81.4783	174.373	103.768	228.629	180.445	246.531	822.932	312.215	575.521	247.644	126.029	639.104	346.612	152.888	165.346
HSP90AA1	1.3232	2.50221	2.25544e-121	9.77005e-121	11.2654	9.94219	2919.16	2631.53	2420.01	4068.57	3323.18	1933.37	2242.8	4083.01	2264.39	5582.7	1728.32	736.419	2153.16	1530.57	1735.27	1520.46	1172.23	3193.67	1544.81	1616.76	3597.06	1450.6	2427.77	1868.94	2436.22	1713.64	879.556	2513.92	931.18	2137.96	2516.65	1573.72	5736.9	3125.81	3655.77	1988.57	1844.11	856.818	1984.71	6059.57	2406.44	1353.68	2461.97
COX6B1	1.32258	2.50113	2.21143e-111	8.68259e-111	8.11785	6.79527	167.023	194.125	867.652	158.507	433.802	188.868	365.461	255.388	360.323	166.238	136.799	199.258	214.634	172.158	202.116	96.1889	219.543	109.66	505.238	121.516	184.96	70.0989	147.594	349.095	213.982	86.8107	784.501	331.107	342.825	270.915	288.109	315.49	550.393	124.771	220.483	106.855	144.266	169.76	366.248	280.259	109.897	301.619	375.639
AMD1	1.32254	2.50107	1.00608e-126	4.64911e-126	7.84908	6.52654	191.33	271.315	77.3963	285.446	185.559	290.893	128.93	326.686	141.099	155.252	167.903	567.715	291.579	186.481	265.305	181.658	303.016	125.813	138.907	135.343	326.358	203.308	487.266	173.218	175.178	189.186	56.4341	196.833	171.514	269.948	151.141	199.822	184.112	173.183	333.705	194.067	387.967	117.473	233.751	1300.55	156.323	162.607	202.467
PYGO2	1.32177	2.49972	2.65229e-220	2.89037e-219	7.22959	5.90782	123.621	112.179	367.321	266.534	126.996	169.452	107.123	121.124	174.173	90.7766	108.339	188.772	197.342	147.151	142.441	110.341	249.654	172.225	134.015	200.853	217.019	230.898	123.165	98.6017	184.635	76.2882	102.88	188.086	138.176	332.768	80.4743	143.207	107.229	144.997	123.813	71.6392	212.843	175.991	251.761	129.791	128.623	153.686	161.779
TTLL12	1.32083	2.4981	1.43256e-110	5.56926e-110	7.27544	5.95461	104.62	229.94	130.373	143.057	123.137	112.147	67.3926	318.626	143.336	75.6678	65.2181	478.171	293.072	296.484	127.8	113.046	129.63	341.304	88.7195	133.64	95.7621	308.33	283.299	204.153	232.455	108.952	119.943	233.542	122.157	156.73	162.763	140.646	226.092	185.355	113.393	49.0728	247.324	148.576	68.447	212.827	77.6468	270.3	130.885
SERF2	1.31899	2.49491	1.12052e-106	4.19133e-106	9.30286	7.98388	188.677	301.391	1035.15	520.703	865.714	525.747	216.059	394.038	932.96	406.66	344.276	1120.4	683.344	643.221	363.779	402.661	338.653	560.36	848.778	442.531	276.404	586.202	494.447	838.792	236.243	393.827	3166.84	609.572	1058.2	535.291	951.078	482.212	411.384	542.306	330.36	348.393	500.886	332.398	2004.16	202.425	252.587	520.151	937.185
ATIC	1.31794	2.49309	9.10373e-199	8.26201e-198	7.40259	6.08466	306.138	245.525	127.517	167.468	171.305	126.778	161.312	270.08	123.119	158.055	107.866	168.396	144.152	117.878	78.9806	162.569	145.143	90.316	123.482	141.438	237.92	216.704	143.705	310.407	156.974	188.419	137.298	136.266	108.448	172.049	390.063	219.238	285.551	164.668	245.567	94.658	170.135	121.279	112.331	150.981	121.292	262.083	174.297
AZIN1	1.31677	2.49107	3.79908e-183	3.02179e-182	8.57569	7.25893	1251.02	451.439	260.014	374.533	232.913	254.638	292.054	409.716	147.98	174.298	296.19	425.76	417.302	333.296	548.095	521.946	256.553	236.903	160.173	256.445	1168.99	739.269	510.392	203.2	572.329	475.924	117.738	345.417	178.044	667.016	217.81	154.818	262.592	419.252	426.945	639.625	493.906	172.859	507.708	498.764	360.606	271.591	305.138
PSMD2	1.31178	2.48248	7.35275e-210	7.34744e-209	8.92661	7.61483	437.624	394.635	515.304	464.115	674.511	929.454	449.941	227.704	457.051	637.291	193.526	498.547	298.665	272.279	404.943	418.014	419.038	460.405	636.864	375.318	1059.45	710.808	743.978	319.74	565.658	300.659	590.311	799.198	391.777	563.277	670.84	593.002	871.845	419.031	500.418	265.517	441.13	970.687	201.155	701.188	730.602	437.204	264.299
WARS	1.30888	2.47749	3.56089e-41	6.79761e-41	8.78814	7.47926	126.322	220.428	182.251	818.398	668.631	206.788	233.186	195.55	129.49	189.18	123.429	201.705	214.545	333.183	136.731	177.989	226.976	168.352	197.353	614.987	166.737	114.95	285.513	230.899	112.061	130.983	238.263	469.159	109.341	54.1007	375.547	87.8612	262.156	244.278	589.735	330.615	475.374	1562.33	79.0163	322.381	1739.74	253.185	109.287
HNRNPAB	1.30565	2.47194	4.01112e-140	2.14754e-139	8.31177	7.00613	368.493	260.976	330.673	285.358	427.029	221.695	179.435	450.853	277.753	228.673	123.837	306.773	286.543	306.493	222.384	97.3556	274.429	241.987	790.332	230.538	188.64	182.743	225.847	505.101	283.159	182.061	370.609	343.959	380.381	681.965	180.417	483.871	222.353	198.045	235.855	156.079	148.721	328.76	463.994	457.063	260.153	316.387	713.401
ERH	1.30556	2.4718	1.2905e-211	1.31327e-210	7.43463	6.12907	281.855	145.069	302.483	184.808	246.248	200.14	114.213	118.186	200.082	109.843	132.607	184.927	140.787	263.826	90.7357	95.9522	77.8312	243.946	178.475	128.616	161.832	159.184	145.715	174.899	183.486	86.8107	157.358	151.726	156.062	184.489	191.084	274.511	291.776	199.301	214.352	132.344	108.612	132.932	297.844	164.771	120.894	143.755	261.553
PSMB5	1.30497	2.47078	6.84646e-182	5.43008e-181	7.56303	6.25806	104.123	121.892	229.26	206.192	187.37	346.932	104.216	248.524	194.985	113.45	85.2307	206.475	187.114	189.834	344.055	86.6529	123.341	142.472	250.072	176.65	131.345	136.277	246.275	219.382	258.332	72.0134	343.557	231.243	189.846	303.63	191.623	355.665	323.321	238.164	191.454	103.783	120.061	123.94	180.017	115.122	122.285	320.59	148.656
COX6C	1.30486	2.4706	3.52079e-97	1.20763e-96	8.08542	6.78056	333.644	186.645	725.563	186.088	367.679	148.334	120.645	326.224	261.924	80.0994	130.006	424.609	376.145	199.361	265.242	155.13	80.9947	129.95	270.101	155.33	334.649	364.035	402.762	209.322	191.379	89.8798	871.524	388.492	395.995	569.425	195.62	140.5	190.482	154.712	139.271	70.3384	155.834	141.099	1144.74	227.753	175.626	184.489	320.963
ERBB3	1.30392	2.46899	3.0806e-13	4.12535e-13	8.24685	6.94293	222.366	379.608	172.879	209.858	145.161	117.691	336.087	217.504	422.958	200.784	382.796	206.414	470.203	120.268	190.821	198.718	223.279	205.368	175.655	163.718	186.722	302.812	482.019	768.968	647.248	1.53453	15.3987	291.831	3.16342	956.787	172.522	141.476	118.355	830.267	261.454	221.082	280.38	209.973	639.825	286.669	85.9532	209.493	528.77
KDELR2	1.3035	2.46828	9.27534e-193	7.92411e-192	9.14793	7.84443	355.582	414.843	485.905	362.662	1144.64	434.028	266.543	494.404	1518.54	1560.8	411.902	509.897	386.373	363.547	542.155	1055.47	528.124	397.619	720.72	514.55	329.398	548.848	550.895	484.528	640.675	569.531	1167.84	600.168	646.878	729.609	743.125	412.157	464.762	1064.03	523.894	427.026	338.28	935.425	538.402	519.275	767.999	533.979	434.531
PFKP	1.30292	2.46727	8.10381e-74	2.19915e-73	7.66723	6.36431	142.526	121.936	272.461	530.77	220.812	109.065	146.057	310.524	220.186	97.2694	41.7018	315.059	239.971	128.609	158.38	18.0576	94.0301	324.072	230.763	338.664	101.134	166.807	44.6707	174.171	207.726	65.3273	160.646	279.348	146.328	4.40044	28.0017	80.6898	565.929	76.4511	397.616	112.888	176.045	380.694	70.2649	151.164	95.5598	348.81	24.5598
TMED9	1.30128	2.46448	1.51813e-183	1.2145e-182	8.34851	7.04723	115.329	197.742	347.185	185.215	392.196	373.387	176.448	289.851	382.664	386.151	135.681	236.865	346.463	422.671	267.459	255.377	295.545	307.765	872.26	413.938	167.791	178.424	246.573	294.224	180.847	78.59	1361.45	345.807	643.431	504.837	255.13	195.114	192.243	348.841	246.747	297.642	275.405	483.685	309.132	375.895	306.308	198.881	391.529
ADAR	1.30061	2.46332	1.09611e-199	1.01135e-198	9.79878	8.49817	697.825	572.147	344.915	1714.3	798.488	582.154	1088.18	564.59	436.777	912.795	545.068	852.343	963.447	1117.7	995.938	756.171	2389.48	657.784	664.864	1029.51	1119.4	1110.84	1145.77	616.499	1335.52	995.474	339.021	1176.11	412.299	805.26	520.19	580.757	518.123	953.653	909.483	478.474	1242.34	1220.23	388.655	931.597	1545.48	712.646	536.532
GM2A	1.30038	2.46294	1.03526e-63	2.54494e-63	7.42659	6.1262	32.3148	139.286	64.6922	120.015	89.2751	76.4212	173.261	124.399	127.876	153.417	193.333	263.964	101.813	126.331	71.2834	185.479	118.386	142.604	117.094	151.988	160.744	105.039	266.759	263.013	54.9555	79.0285	415.889	180.326	228.374	122.698	82.8283	76.8359	154.818	74.8256	106.318	161	103.504	122.542	139.092	133.582	369.527	114.079	64.4478
COPB2	1.29828	2.45935	2.74123e-297	4.28685e-296	8.63432	7.33604	282.542	314.141	270.814	330.862	574.316	230.069	283.292	438.197	779.713	370.96	244.17	290.447	208.328	170.778	495.532	462.752	501.138	310.714	299.051	348.953	363.927	291.322	388.38	511.424	519.499	634.968	200.682	497.143	243.461	619.516	453.005	152.355	225.947	320.082	517.527	346.602	422.092	460.497	201.79	503.361	718.901	432.978	248.906
PTOV1	1.2962	2.45581	7.48085e-145	4.20874e-144	7.32198	6.02578	259.988	150.048	240.793	118.56	192.174	272.121	70.4396	137.894	281.293	188.025	134.671	113.251	315.133	173.537	157.25	61.4601	137.863	167.186	365.756	115.225	81.1491	50.6592	83.4436	74.1143	123.204	149.398	618.278	180.182	349.355	257.261	166.588	272.853	178.794	117.198	109.77	91.7547	93.7175	130.878	298.858	140.011	153.145	193.434	206.207
SLC5A6	1.29527	2.45423	4.48068e-45	8.87161e-45	8.28614	6.99087	43.4971	201.761	210.186	376.628	292.474	348.405	424.37	373.217	669.62	254.521	79.2764	488.493	145.444	286.956	476.791	109.834	109.734	159.219	828.058	310.071	242.394	240.518	100.486	470.302	470.75	129.997	54.7694	312.834	85.4934	142.089	80.082	354.713	119.861	249.727	89.0595	166.505	118.799	1139.03	122.435	345.659	359.902	562.599	740.555
TPM3	1.29351	2.45123	2.97921e-184	2.40422e-183	9.65828	8.36477	590.006	787.596	673.795	1357.4	747.223	725.427	665.761	741.67	1193.84	599.571	276.392	886.722	1051.16	819.806	634.209	422.494	598.561	796.471	601.67	1391.55	1172	1439.77	693.391	810.666	1848.79	366.534	421.466	1000.98	472.606	870.074	495.67	631.225	665.953	745.079	710.889	398.559	875.607	725.233	621.096	662.546	839.416	1046.22	733.983
C1QC	1.29211	2.44886	7.36016e-27	1.17288e-26	7.86729	6.57518	32.5517	176.954	95.9583	297.171	140.252	164.391	146.137	176.618	164.319	63.3622	116.636	396.05	168.173	146.06	49.0701	99.3338	117.7	169.012	264.115	345.217	178.535	94.7841	318.276	376.267	57.228	39.8979	1552.69	1780.1	140.975	48.2609	183.85	56.8585	101.621	106.097	109.963	459.452	77.9915	200.089	74.5349	40.8586	1338.18	162.114	47.7359
PRLR	1.29095	2.44688	7.2046e-15	9.87733e-15	7.25173	5.96078	379.96	339.774	48.1805	43.9326	39.1382	65.218	48.0351	91.1739	61.1912	67.4022	176.674	78.8933	73.6022	16.6816	359.199	238.875	9.98618	136.728	50.5612	31.8262	312.868	254.657	418.39	705.416	236.609	41.6516	5.95138	28.8258	3.04175	277.516	86.0649	266.389	36.3904	276.805	165.941	147.954	39.4412	61.5152	88.4864	292.933	108.074	87.5018	100.185
TFAP2A	1.28958	2.44457	2.99436e-10	3.80725e-10	7.33023	6.04065	82.1849	58.0766	179.469	139.042	75.1265	81.4132	126.58	228.145	156.532	72.6996	180.134	106.404	420.979	167.442	277.394	145.256	118.576	75.6374	92.1152	112.167	185.755	49.0619	156.617	49.4263	1253.2	58.6411	13.9421	15.2136	9.53081	251.462	52.0312	105.497	92.4733	151.775	78.6184	120.637	124.278	59.4102	264.36	209.677	47.9424	124.878	136.484
ARF5	1.28893	2.44347	2.53169e-193	2.18991e-192	7.97002	6.68109	237.528	262.919	265.103	130.11	510.818	496.255	80.7357	281.078	485.056	324.932	135.423	225.721	264.817	216.252	233.428	153.54	239.859	165.381	484.749	354.894	157.531	180.166	154.571	281.203	145.269	24.3333	721.99	167.925	285.64	301.081	233.748	532.094	353.921	140.176	241.43	115.056	186.811	231.764	475.493	128.931	161.108	298.027	336.551
TOR1AIP2	1.28859	2.44289	1.20215e-196	1.07341e-195	7.22176	5.93317	61.5024	87.6843	302.885	145.21	126.051	69.7499	109.652	137.076	288.598	143.462	107.35	158.444	111.529	47.4785	115.187	270.323	96.6982	66.7467	119.626	101.835	177.948	142.594	121.956	132.698	226.468	321.265	128.35	85.9231	119.074	237.87	144.177	93.9349	165.181	196.53	137.791	98.0326	190.138	127.274	224.619	151.164	167.5	102.363	189.711
TAGLN2	1.28683	2.43991	7.01884e-113	2.79944e-112	10.5783	9.29143	795.149	1846.75	1314.79	4340.31	1364.9	1224.56	1238.4	2017.31	1530.37	747.897	481.097	3247.5	1680.11	1697.29	1500.92	815.839	2104.64	1610.24	1529.67	2341.36	479.018	3258.73	2693.9	1175.62	1664.91	93.2777	2799.48	2025.65	1963.39	1487.31	1845.69	654.276	1058.06	918.835	1987.16	1486.51	1173.73	3124.68	1385.98	793.143	1429.44	2537.01	914.268
SLC39A7	1.2862	2.43885	1.73939e-175	1.30125e-174	8.57807	7.29187	183.939	318.629	257.67	296.909	196.977	431.451	216.756	257.256	818.535	685.194	116.851	299.7	450.17	582.044	550.313	412.417	598.98	370.991	569.382	447.817	363.703	332.489	530.913	279.396	645.122	188.638	1008.36	619.119	610.418	433.258	292.449	374.422	417.446	645.632	337.929	316.702	449.609	436.281	294.588	267.183	290.02	312.114	219.762
LAMP2	1.28602	2.43854	1.55041e-180	1.2123e-179	8.78465	7.49864	378.183	393.898	366.662	533.883	160.779	347.162	392.586	558.671	432.104	1079.2	447.843	604.725	443.82	235.131	313.538	574.31	117.319	220.574	315.684	340.914	354.289	499.169	716.294	255.035	314.094	279.833	273.639	213.833	205.298	388.966	464.701	301.245	384.341	150.723	576.571	375.785	492.005	393.947	433.977	715.913	404.757	369.423	353.306
STARD7	1.28544	2.43757	6.10624e-213	6.2833e-212	8.36952	7.08408	481.714	326.176	510.325	319.806	563.344	264.369	291.816	306.642	195.212	400.105	301.736	345.901	200.172	281.117	317.177	313.066	257.468	380.102	372.72	297.292	483.647	332.017	441.572	346.561	488.735	281.477	225.403	322.217	168.067	357.608	352.228	174.015	261.575	337.667	407.457	209.714	351.288	331.589	164.078	455.762	327.615	276.17	412.868
PRCC	1.28338	2.43408	0	0	7.50612	6.22275	147.478	119.748	166.252	325.625	183.328	168.946	144.066	195.55	185.98	141.194	99.9123	329.246	280.549	213.204	141.291	102.563	229.911	225.174	200.087	273.636	245.261	142.957	148.803	121.96	231.918	137.56	265.523	294.787	191.103	365.113	124.929	160.404	129.444	183.416	165.813	66.2474	181.465	256.198	241.699	154.314	179.924	272.343	202.251
TUBA1A	1.28243	2.43248	5.51837e-71	1.46171e-70	8.77949	7.49707	2465.31	1139.4	450.246	754.041	113.267	119.118	773.083	818.802	376.973	597.612	349.414	201.808	969.709	631.127	413.414	178.141	350.926	429.265	235.971	419.748	642.473	255.874	400.79	156.383	729.865	347.791	1180.41	448.751	708.2	1440.96	208.174	1219.81	575.277	169.083	524.838	198.026	248.394	355.923	231.046	498.874	75.0827	161.293	463.609
CMTM6	1.28083	2.42978	6.55817e-139	3.47759e-138	7.59536	6.31454	144.99	183.563	273.413	198.191	144.347	127.606	145.121	151.411	121.278	261.962	338.064	106.692	83.8526	107.789	207.491	355.539	119.453	121.632	97.4102	144.736	469.639	157.151	171.613	76.7236	168.947	109.281	52.5636	141.214	79.2071	95.5965	214.5	244.314	348.93	193.446	158.888	471.292	253.918	459.318	159.555	123.143	248.939	124.033	182.598
SERINC2	1.2795	2.42756	7.33778e-18	1.04858e-17	7.64666	6.36715	56.4562	187.225	43.8604	140.701	143.481	74.8339	102.085	100.388	620.662	152.222	163.604	132.085	172.541	81.5956	165.805	128.348	148.802	154.158	336.259	94.8671	7.11652	64.0002	114.067	75.6197	19.0353	16.3318	198.518	56.7893	45.5451	205.073	399.552	84.9097	142.785	294.352	61.8957	326.279	101.855	143.507	289.473	154.057	24.0163	215.691	33.64
DERL1	1.27253	2.41585	1.61468e-201	1.51507e-200	7.75564	6.48311	469.276	203.413	185.034	155.073	108.91	136.808	150.498	309.685	209.936	124.663	133.145	349.149	301.517	157.144	352.505	250.541	190.881	140.139	122.331	154.413	180.59	421.846	408.046	183.53	232.26	159.372	272.016	221.963	146.653	278.832	161.488	132.67	154.564	183.213	216.646	139.301	267.773	158.427	223.943	222.936	228.516	187.987	152.504
LAPTM5	1.27236	2.41557	6.60677e-46	1.32518e-45	8.60656	7.3342	86.3308	528.607	138.244	528.617	216.245	290.479	477.543	332.94	326.513	111.451	192.495	707.449	251.87	354.918	174.569	424.168	195.073	396.079	354.475	440.958	294.196	403.822	463.191	512.954	72.9401	99.4158	1581.32	1097.41	628.912	83.1354	378.587	157.745	199.702	246.974	229.552	702.441	307.169	342.097	185.259	84.684	1132	387.079	186.468
PSME2	1.27071	2.4128	6.27438e-92	2.06265e-91	7.78804	6.51734	72.6847	135.222	92.9927	272.179	353.583	236.303	153.963	128.659	132.265	85.3349	86.4774	221.053	120.598	164.378	132.15	73.2788	91.9719	99.6909	282.964	205.92	75.0862	79.3195	187.055	303.131	69.1525	51.2972	490.677	363.875	129.862	169.91	245.175	171.527	209.358	127.412	185.816	148.274	124.323	269.333	180.947	107.906	458.441	306.292	158.514
CD44	1.27001	2.41162	1.09732e-58	2.5697e-58	9.82361	8.55361	1402.26	807.937	814.968	660.59	697.427	1864.68	455.955	1280.42	356.982	245.719	445.994	1207.78	255.836	326.03	643.098	10197.9	236.924	1840.3	248.864	877.613	1203.4	616.079	897.6	384.597	4825.43	592.987	446.812	306.654	586.003	1567.07	498.146	201.725	484.4	1165.03	885.749	2424.44	629.797	882.852	223.14	1352.64	908.107	601.783	486.634
MRPL37	1.26829	2.40876	5.99881e-170	4.2359e-169	7.38994	6.12165	188.44	259.659	225.928	174.014	432.621	348.013	102.025	220.316	227.237	109.802	71.2799	241.676	146.959	96.4166	105.816	117.239	143.199	138.203	315.223	163.172	92.9639	780.798	80.0575	118.297	111.182	146.219	255.868	221.881	235.918	331.493	140.671	144.964	160.045	129.592	176.125	72.4498	121.724	253.285	56.0597	170.577	106.322	235.13	134.365
SMC1A	1.26811	2.40846	1.78199e-144	1.00051e-143	8.0224	6.75429	1086.31	221.142	229.736	139.799	172.119	442.355	330.152	274.592	117.229	242.112	146.601	251.237	280.749	194.181	222.154	226.177	279.499	140.029	109.266	162.036	540.182	215.833	317.867	289.959	579.611	863.504	58.3069	118.465	232.592	266.391	238.407	177.308	266.584	165.573	264.027	197.083	138.742	138.237	111.274	368.496	318.352	143.896	231.545
EIF2AK2	1.26688	2.4064	1.0253e-114	4.15524e-114	7.56583	6.29895	231.132	109.544	127.7	178.494	260.79	84.6109	281.539	30.5592	128.555	320.48	120.763	99.8657	145.734	215.802	169.34	164.277	395.635	60.1666	249.266	165.99	305.976	84.4199	324.546	111.723	357.37	376.618	38.247	161.806	67.3645	68.7826	150.699	94.8374	143.365	118.565	207.662	125.972	216.244	224.506	75.465	180.796	252.136	142.041	121.307
TAPBP	1.26638	2.40557	1.21638e-122	5.33588e-122	9.01022	7.74384	109.998	351.764	289.412	508.833	670.941	537.318	430.663	176.156	479.392	617.132	313.344	480.906	291.824	455.89	385.93	633.454	539.33	315.842	866.274	871.956	128.46	477.224	396.324	300.522	150.401	104.348	828.366	634.804	296.834	132.651	471.812	301.001	629.962	268.29	416.826	501.964	560.745	906.596	500.902	740.728	787.339	656.017	339.167
CD14	1.26606	2.40504	1.18155e-28	1.92497e-28	7.64314	6.37708	18.6687	94.6955	53.0498	90.6583	101.901	85.6231	90.5538	221.197	92.792	53.8393	105.867	186.079	210.779	140.88	51.2454	92.5199	76.459	119.563	285.266	145.239	56.5522	173.541	98.1788	91.5766	28.5651	16.551	2409.98	635.441	126.821	43.0174	105.656	67.5668	74.2146	60.9355	80.2693	5384.59	63.8989	277.214	117.742	77.102	315.589	142.651	67.6042
PSMB3	1.26045	2.3957	2.22584e-106	8.31461e-106	7.43824	6.17779	122.555	117.247	283.335	127.259	249.267	157.765	95.8512	217.671	157.947	125.014	109.585	142.468	180.83	112.312	97.178	60.9022	119.3	106.073	261.439	141.35	157.324	257.689	256.787	99.5551	132.88	36.1711	719.035	232.29	243.502	236.986	140.082	105.985	139.717	132.326	113.586	84.2326	83.9908	178.332	978.043	226.709	128.966	186.085	279.951
CBX3	1.25415	2.38527	1.16844e-221	1.28343e-220	8.7108	7.45665	849.947	378.67	482.244	399.118	405.977	302.717	236.671	378.674	443.742	166.279	243.031	433.718	365.293	257.875	219.581	429.291	187.641	344.231	1016.17	515.664	353.062	448.183	193.79	217.124	613.43	278.737	245.214	373.935	337.066	738.369	427.603	515.849	511.734	642.972	543.576	170.727	325.643	343.663	457.102	647.693	440.871	677.311	464.495
UGGT1	1.25335	2.38395	2.77021e-194	2.42656e-193	7.54781	6.29446	247.644	159.247	101.12	155.19	762.526	110.951	165.912	114.009	81.9469	393.984	155.78	136.629	125.01	134.175	151.582	369.894	151.698	131.469	125.871	182.264	321.073	202.455	213.846	227.863	395.782	362.369	112.077	98.9399	95.5108	211.92	224.725	184.333	219.486	391.288	289.518	308.048	222.228	90.9677	144.039	279.6	273.245	143.59	183.485
TMEM9	1.25307	2.38347	1.99021e-77	5.59847e-77	7.57852	6.32546	147.715	156.657	241.378	123.244	122.665	116.334	88.0047	202.854	132.718	248.832	116.271	279.488	506.592	155.027	164.675	118.998	230.787	57.3058	216.72	159.109	154.923	192.509	150.403	52.3116	234.532	110.925	389.004	103.95	168.675	455.96	294.337	332.955	294.844	334.102	88.2019	86.8531	124.264	194.818	533.92	77.5049	144.224	190.781	304.878
CAPRIN1	1.25271	2.38288	1.9896e-217	2.11816e-216	9.19913	7.94643	1051.68	738.54	1437.18	637.896	390.096	708.334	518.628	692.745	680.833	706.487	404.421	516.908	336.057	261.501	401.764	1085.05	692.324	1367.44	470.101	513.676	1303.69	698.611	336.826	406.851	1825.99	633.762	163.642	446.759	288.641	493.651	482.846	596.563	571.61	590.071	964.432	589.93	530.244	414.558	276.155	1145.78	535.131	558.185	322.39
SET	1.25178	2.38136	5.6907e-255	7.46533e-254	9.32407	8.07229	1551.85	998.445	1305.71	771.439	1299.65	977.304	675.798	815.045	522.603	465.57	472.455	370.43	491.796	433.626	455.896	583.051	744.885	333.513	437.842	650.199	1461.34	661.002	552.923	843.232	926.107	616.334	233.353	530.075	532.914	595.663	600.419	1005.11	571.81	484.289	393.542	405.101	563.671	542.792	333.906	619.307	781.434	489.442	598.904
PPP1R1B	1.25104	2.38013	5.77639e-16	8.01055e-16	7.88481	6.63377	14.5227	4.39873	170.243	0.0290945	259.819	61.3302	8.90204	1371.24	128.867	0.845104	38.9073	270.297	482.771	171.131	201.279	216.201	26.7187	219.364	2.44605	10.2665	252.015	572.444	143.929	4.44084	147.957	0.767267	6.95022	68.9643	0.932802	951.359	303.973	16.0989	47.97	1124.82	188.903	428.798	63.795	100.213	5700.04	450.158	195.724	178.549	1169.49
CBX1	1.25099	2.38006	1.25688e-122	5.5048e-122	7.46631	6.21532	320.353	118.587	318.335	127.987	145.318	139.615	164.379	159.072	120.457	182.666	124.869	219.203	228.027	99.4161	141.04	134.029	155.586	139.655	137.295	133.902	471.038	171.581	183.148	79.6089	215.399	336.392	81.1969	93.2117	171.23	772.462	95.0882	277.243	229.777	163.708	194.048	76.7859	200.429	193.386	194.645	316.649	94.7291	121.991	243.609
RANBP1	1.24605	2.3719	9.97243e-158	6.41946e-157	7.22632	5.98027	371.218	210.492	521.784	108.377	228.293	340.698	71.8934	159.848	72.5743	107.266	56.9208	119.214	163.984	127.903	81.2605	69.2209	79.2796	82.6356	178.216	118.283	165.891	173.142	111.426	117.695	132.392	183.377	319.96	155.503	215.396	206.512	162.469	255.851	268.399	199.8	180.863	44.1335	107.587	75.5595	144.377	168.544	95.2528	192.894	233.102
SEC61A1	1.24525	2.3706	4.16589e-193	3.58111e-192	9.62466	8.37941	490.077	594.677	937.543	660.008	1259.83	633.201	520.58	663.341	1363.9	771.333	448.81	604.622	424.745	462.049	926.642	585.469	920.024	792.047	934.85	1029.82	511.612	630.454	663.158	896.598	718.062	481.624	2348.34	647.411	1063.52	1521.13	1198.02	464.308	380.656	1004.5	1043.31	867.569	752.026	920.135	475.113	539.897	1149.48	633.478	532.575
ITPR2	1.24447	2.36932	1.14372e-50	2.42777e-50	7.26754	6.02307	98.9346	255.707	183.972	71.5142	44.5194	96.2742	270.168	52.6811	38.51	384.832	172.89	62.4443	36.8568	133.421	154.803	258.454	131.231	160.628	45.5828	77.8727	187.292	67.0132	142.403	59.2864	218.722	238.62	31.7546	62.3738	57.9554	36.7869	148.86	41.9792	142.295	390.881	303.668	184.565	282.89	74.9196	49.9718	126.513	92.8512	49.9843	75.3873
LGALS3BP	1.24344	2.36763	5.54692e-51	1.18198e-50	9.93394	8.69049	205.735	362.17	238.925	799.836	1071.83	718.157	620.872	367.529	298.962	1880.42	382.753	1446.31	598.801	626.668	619.462	1171.12	697.851	343.306	2267.2	1943.43	121.188	227.413	399.915	485.206	452.326	606.798	3424.83	477.248	835.588	63.3951	1971.47	151.818	215.475	219.25	2054.24	648.712	822.073	2068.3	187.711	1095.56	1046.05	1081.01	124.485
SSRP1	1.24294	2.3668	8.05678e-217	8.47953e-216	8.70195	7.45901	959.566	726.728	520.064	371.42	505.017	1028.7	310.675	419.623	211.38	525.943	208.702	322.07	301.139	410.48	304.418	306.591	417.285	288.091	637.267	452.863	460.708	459.4	433.851	293.196	260.825	377.495	281.297	326.323	563.331	453.451	334.157	752.577	699.149	378.395	317.261	181.134	333.261	460.547	126.536	501.932	263.096	307.888	332.768
VDAC3	1.24249	2.36607	3.15875e-131	1.55854e-130	7.58401	6.34152	556.507	89.0017	116.607	172.996	189.286	225.905	82.3886	206.233	213.022	158.673	102.556	353.55	473.59	71.8112	106.862	77.0999	87.6649	86.2227	236.748	98.9518	247.8	217.63	144.356	212.433	183.755	101.827	110.579	390.565	192.157	238.57	179.706	174.942	284.317	126.064	194.627	89.5678	63.3049	444.583	369.377	109.683	218.422	93.4417	137.089
TRPS1	1.23949	2.36115	1.1537e-17	1.64188e-17	9.02828	7.78879	172.662	197.563	78.458	597.716	176.581	262.022	480.093	898.265	266.313	305.763	293.181	618.234	1063.48	566.951	724.693	236.863	151.279	227.352	143.655	128.441	739.065	1658.92	909.786	426.045	251.662	1097.85	56.8503	721.118	128.97	781.057	75.6684	137.622	561.083	394.538	478.721	155.269	1095.06	360.537	1096.21	932.769	1011.18	264.525	233.945
MTDH	1.23784	2.35845	1.85863e-178	1.44109e-177	8.37414	7.1363	711.495	221.343	439.372	379.072	162.617	199.197	287.275	352.774	185.273	178.028	229.682	325.833	452.733	314.721	442.676	495.215	229.873	234.285	114.619	265.554	834.982	799.784	591.473	299.117	468.576	535.442	224.654	320.656	212.76	224.032	195.007	176.991	274.625	606.677	427.074	232.997	475.032	171.326	404.256	166.529	365.626	155.799	197.667
PPM1G	1.23672	2.35663	2.55253e-227	2.86049e-226	8.16384	6.92711	407.584	297.327	297.76	298.393	488.06	326.55	221.635	285.905	370.12	240.772	100.063	316.231	319.5	221.224	267.271	81.4114	174.872	202.485	487.857	369.944	471.245	248.758	269.029	293.622	463.102	209.793	303.521	362.807	326.602	465.727	230.659	479.383	298.274	219.176	195.528	158.832	244.132	531.897	202.212	313.627	187.851	358.013	315.364
CANT1	1.23484	2.35355	2.47754e-108	9.38145e-108	7.2901	6.05526	117.722	172.578	83.7301	103.489	70.9266	123.098	85.6149	226.801	84.7502	229.353	178.995	143.044	119.261	112.28	194.628	200.544	108.857	105.171	227.166	246.353	308.843	191.057	492.178	266.776	237.367	70.1501	148.993	127.827	119.358	438.666	168.354	236.703	152.331	251.758	272.024	212.184	131.778	174.324	52.6353	113.565	80.3735	118.187	66.9989
F11R	1.23092	2.34717	1.1197e-124	5.03137e-124	8.42289	7.19197	195.832	243.828	617.303	643.773	282.289	445.162	276.8	509.306	667.1	350.43	177.233	332.248	291.089	473.373	302.118	425.436	460.965	334.548	234.677	549.041	669.506	558.885	381.403	295.654	387.987	3.5075	61.8445	284.275	32.0803	721.343	366.18	174.991	217.78	314.726	282.336	262.746	353.412	620.221	461.203	277.933	232.471	533.815	413.517
HM13	1.22786	2.34219	2.27803e-169	1.58831e-168	8.28372	7.05586	167.734	279.509	610.347	273.808	354.685	435.247	190.488	233.455	318.981	469.033	159.928	320.631	303.166	138.714	194.502	310.716	274.239	206.644	1113.24	356.598	325.615	211.204	209.176	366.357	179.088	367.082	1186.32	303.123	537.375	268.817	364.93	399.937	269.507	325.587	232.103	289.479	242.246	306.161	390.135	216.508	376.082	226.256	260.883
CCT8	1.22688	2.34061	6.5456e-222	7.21842e-221	8.60829	7.38141	675.461	400.798	852.97	487.739	425.953	561.91	283.471	431.082	697.738	464.478	218.139	323.427	474.794	208.697	272.876	284.458	278.622	553.229	377.295	381.172	299.844	512.854	259.243	450.206	509.75	496.641	209.048	566.025	337.147	371.775	328.346	163.941	963.211	340.917	353.365	220.856	234.464	513.306	304.819	280.461	331.498	400.015	461.879
SMARCA4	1.22357	2.33523	6.20604e-146	3.53463e-145	8.36714	7.14357	776.172	493.64	458.154	253.587	734.728	561.864	596.516	273.396	129.886	712.588	110.037	376.126	234.823	365.713	147.043	232.027	443.165	280.675	465.957	464.287	541.288	211.876	150.943	267.253	1053.61	274.133	272.931	434.646	347.692	631.648	205.452	393.4	73.8698	464.1	303.99	159.303	274.307	424.123	276.747	575.444	382.871	405.884	367.726
SLC25A39	1.2204	2.33011	1.39694e-143	7.76452e-143	7.98732	6.76692	193.107	169.295	588.124	223.125	754.179	247.966	111.524	364.318	330.336	226.838	100.149	282.346	308.448	198.704	195.151	80.211	191.91	174.646	416.806	203.19	222.236	346.447	231.447	219.884	203.963	62.4774	563.134	308.707	288.966	337.662	203.172	446.111	232.917	156.504	148.961	114.038	225.569	337.348	364.769	289.306	218.675	276.592	484.039
BANF1	1.21795	2.32616	1.74582e-143	9.66486e-143	7.76329	6.54534	228.052	215.024	330.454	163.133	353.688	279.782	121.601	228.9	240.574	202.31	106.404	227.715	227.046	238.483	207.742	145.898	184.249	179.994	408.547	256.423	160.674	197.591	140.115	207.992	189.522	64.8888	496.129	179.114	288.479	403.771	316.675	341.444	277.783	215.463	110.542	88.399	115.576	181.717	411.02	111.551	110.277	208.671	318.196
EGFR	1.21581	2.32271	7.62019e-18	1.08837e-17	9.19358	7.97778	68.3492	159.091	14.5347	56.8797	75.8615	41.0632	119.032	66.9532	107.8	579.432	282.304	27.2641	47.4192	76.3184	184.462	142.432	119.72	103.916	82.9641	114.352	30.1934	73.4386	101.714	28.3511	218.454	26203.1	36.4574	89.3108	655.557	61.0098	116.862	32.3686	57.6075	234.507	194.456	203.455	143.271	114.897	79.8619	75.3988	152.079	55.2902	59.1294
CYCS	1.21571	2.32254	3.86753e-80	1.13404e-79	7.80317	6.58746	252.359	246.351	379.733	226.355	207.897	140.466	115.766	337.348	208.662	326.293	107.737	328.671	140.297	135.49	125.081	112.065	111.144	157.195	629.44	259.983	163.162	210.26	108.095	281.479	272.945	109.39	219.202	366.318	187.209	193.373	374.934	189.919	394.359	282.161	298.93	99.767	187.242	333.24	226.818	334.414	179.852	255.509	211.915
SERPINA1	1.21564	2.32244	2.53774e-14	3.45012e-14	7.31024	6.0946	9.7134	190.574	7.17582	65.0843	100.169	53.1176	73.6658	76.0202	66.5713	22.4468	1115.93	98.3853	58.4941	62.2995	32.2741	73.4309	37.4291	75.5934	88.2879	185.212	61.8377	75.0359	99.4439	91.6519	9.2855	13.0435	296.071	101.322	55.8465	8.12231	31.9985	16.3429	70.512	143.5	57.5435	161.452	107.587	213.055	13.9938	27.5443	383.702	99.4051	17.2091
FOXK2	1.20785	2.30993	8.56719e-179	6.66123e-178	7.32658	6.11873	170.553	133.302	141.942	163.424	117.703	136.762	122.637	259.921	115.303	326.767	81.8558	262.299	180.073	114.542	185.613	139.997	101.196	94.5193	197.382	223.308	232.168	287.983	243	126.727	293.715	307.564	130.431	180.798	103.095	264.808	120.246	155.769	132.004	110.401	202.431	63.2687	127.917	167.723	88.1482	103.438	92.7067	142.98	134.106
TRIM2	1.20722	2.30892	3.15053e-32	5.39645e-32	7.24065	6.03343	170.814	164.517	108.736	44.6891	152.878	109.824	281.619	128.785	48.1658	75.5441	132.521	29.2791	85.2788	118.68	411.657	107.483	11.6251	288.773	31.6259	67.4533	344.84	346.628	91.3321	9.35838	119.148	120.79	14.7744	82.1248	12.4103	269.99	120.736	83.0315	406.628	289.051	654.01	307.144	245.602	388.44	269.729	257.312	110.295	82.7123	198.64
SLC35E1	1.20708	2.30869	7.3429e-254	9.45356e-253	7.28364	6.07656	196.969	145.113	128.762	121.033	118.15	203.798	200.425	177.416	137.73	173.679	184.283	180.445	71.1956	115.825	271.14	208.305	206.165	122.05	151.511	180.429	199.194	115.839	129.547	133.526	166.357	136.354	83.6107	212.56	91.0902	164.975	165.779	167.99	84.1788	173.239	141.929	167.221	200.31	237.961	108.822	118.949	253.743	116.544	78.6086
CD9	1.2064	2.30762	1.29883e-52	2.81532e-52	9.09885	7.89244	1073.14	2725.14	590.833	376.57	431.991	531.728	233.405	176.807	652.376	1327.31	514.78	1418.47	278.565	367.605	360.621	267.838	522.711	831.175	822.879	465.729	458.722	280.287	410.762	790.018	624.181	28.9369	108.79	292.816	110.355	581.763	898.213	1103.29	315.317	294.703	715.434	615.682	626.263	451.471	336.993	415.966	209.809	784.159	595.466
PRDX2	1.20621	2.30731	1.11454e-107	4.19734e-107	8.14413	6.93792	663.876	286.61	358.205	155.481	432.489	441.734	165.773	430.096	192.04	334.97	174.008	416.857	346.017	331.146	106.632	252.621	206.775	193.99	320.749	332.657	217.538	166.19	95.5927	218.003	266.64	204.093	427.209	465.196	417.895	469.613	294.435	593.026	247.092	394.612	328.174	132.231	125.541	226.156	394.743	266.359	239.712	349.045	236.647
FH	1.20565	2.30641	2.53842e-123	1.12422e-122	7.40377	6.19812	85.478	135.467	177.601	102.733	378.441	216.105	161.77	325.846	103.269	71.0094	78.9539	483.64	256.104	78.7405	123.742	103.223	117.7	62.4994	208.346	234.951	170.537	194.251	170.143	185.763	157.976	102.266	144.748	185.725	126.902	250.907	174.533	73.5185	199.993	193.39	124.778	79.5195	115.844	157.383	209.357	371.317	150.129	285.255	192.262
SLC9A3R1	1.20174	2.30017	2.05523e-28	3.33462e-28	7.53095	6.32921	45.7241	66.7848	52.8667	178.174	51.3181	135.842	120.088	424.597	198.553	202.536	297.114	250.065	368.279	83.5685	214.143	120.029	65.4056	85.7166	305.036	215.772	205.826	133.972	157.138	1017.1	55.1266	43.515	50.1082	83.4183	24.4151	363.036	153.2	382.935	51.7814	126.877	256.394	190.221	60.7805	360.857	83.8359	122.393	152.386	146.619	147.056
CBX5	1.20114	2.29921	1.49178e-100	5.2939e-100	8.04868	6.84754	947.957	437.908	292.305	180.357	124.948	212.677	354.13	97.8273	102.901	505.867	254.639	103.464	195.56	115.584	150.996	254.244	288.227	220.486	119.712	351.77	391.72	456.405	479.824	411.317	187.592	1492.22	112.951	129.121	280.206	701.993	144.986	171.283	270.214	350.19	603.692	165.505	244.547	105.265	132.709	358.149	242.24	123.799	154.558
SYAP1	1.20092	2.29885	9.54745e-171	6.81117e-170	7.23908	6.03817	136.651	82.8837	178.444	99.3867	97.1237	191.927	96.2097	227.242	249.607	124.663	164.099	182.809	160.775	136.068	255.683	270.932	153.223	75.3073	121.986	93.0104	82.3927	90.7183	72.8945	194.268	426.302	174.827	128.225	78.0391	144.909	195.305	190.25	135.158	206.817	67.5665	124.242	95.8268	51.4399	293.953	186.189	134.663	144.748	113.21	109.373
COPG1	1.19998	2.29736	3.42944e-176	2.62229e-175	8.85883	7.65885	302.3	348.37	591.309	460.943	830.067	327.171	345.009	365.703	981.211	488.656	238.775	426.542	266.02	246.824	597.479	262.596	606.489	417.711	475.742	448.21	196.171	300.979	339.579	525.574	390.92	257.473	479.773	432.285	418.22	858.456	603.827	205.261	219.903	430.132	713.247	385.079	458.875	467.755	421.209	234.804	694.614	671.325	365.954
ODC1	1.19945	2.29651	3.34708e-67	8.42247e-67	7.35044	6.151	471.361	344.753	296.259	149.778	215.903	197.057	89.1996	300.66	118.616	178.317	85.6391	157.91	168.73	86.0226	210.106	87.4645	118.081	41.4608	97.0073	95.3039	187.465	398.032	162.775	64.6305	319.91	290.356	77.2015	172.359	59.9832	168.307	231.689	149.354	403.035	214.743	211.5	48.4507	107.914	271.186	41.3049	99.1154	100.255	72.7343	112.984
OSTC	1.19835	2.29476	3.33824e-159	2.1793e-158	7.28574	6.0874	130.539	138.616	567.951	148.265	143.454	121.28	89.5381	202.77	222.282	149.151	133.919	111.812	97.2673	117.461	113.723	292.625	122.464	99.6689	129.41	148.996	118.407	168.658	88.1507	144.29	103.9	85.4954	345.888	110.047	188.548	181.755	188.141	161.428	141.913	203.069	114.015	171.18	92.7225	246.33	212.782	124.425	111.089	106.073	126.366
HLA-A	1.19762	2.2936	1.01134e-65	2.50841e-65	10.8951	9.69748	186.782	1066.52	863.112	2110.6	1076.26	989.496	1921.25	801.529	876.158	1234.94	524.797	2581.7	2330.02	1677.8	1192.57	796.919	1592.53	959.453	2190.88	5526.89	606.58	1169.57	991.313	933.128	285.456	270.297	5666.34	2397.24	1675.56	420.777	2286.63	242.265	1104.94	743.62	3754.75	1286.53	2265.92	2732.13	1588.57	1952.22	3517.76	1846.13	569.199
HSPE1	1.19671	2.29216	6.51155e-84	1.9634e-83	7.45318	6.25647	161.408	195.576	167.899	221.7	359.358	119.325	93.2424	187.868	133.737	250.646	72.0538	165.929	181.632	98.6782	88.2466	184.431	96.965	96.0598	179.108	174.728	132.865	202.51	154.701	260.655	176.278	103.033	173.298	159.897	96.8492	251.709	300.712	169.088	404.614	109.976	175.096	57.4999	102.108	157.602	396.942	175.503	182.596	204.539	252.192
SGPL1	1.1967	2.29215	2.69034e-130	1.30418e-129	7.26168	6.06498	216.941	115.394	118.84	226.559	121.877	102.048	229.76	69.5138	222.565	50.8093	141.27	76.3026	82.6493	103.234	133.468	215.643	128.829	135.848	148.144	135.256	151.623	159.147	124.337	221.214	140.187	150.275	85.4419	156.078	159.874	212.989	112.914	146.964	112.257	136.574	89.5311	99.8424	148.306	174.627	133.004	160.577	237.545	99.9685	77.6573
ARPC5	1.19547	2.2902	3.25482e-206	3.16118e-205	8.57942	7.38394	371.123	356.833	357.107	332.666	322.32	234.946	386.671	585.054	545.199	309.329	273.082	500.5	534.535	195.656	277.248	484.631	398.647	293.791	335.425	337.244	288.185	248.922	334.202	166.494	610.571	75.8498	316.422	304.108	496.21	860.759	455.016	257.51	375.955	298.785	198.079	228.435	256.071	200.004	696.477	484.625	474.982	446.877	340.507
C1orf43	1.19327	2.28671	1.97146e-191	1.67393e-190	8.8759	7.68263	510.12	383.873	648.13	426.205	342.086	372.766	306.453	486.87	462.884	275.731	279.552	692.809	593.587	465.161	511.492	327.404	462.871	385.031	376.921	451.487	744.765	1404.83	349.942	354.565	817.808	153.344	282.587	690.588	293.468	649.517	322.486	461.04	370.256	637.763	428.189	273.247	567.562	377.225	554.087	290.643	375.865	637.986	462.982
HMGB2	1.19234	2.28523	1.04953e-76	2.93148e-76	8.10939	6.91705	815.642	373.044	743.539	472.552	496.276	405.157	208.491	485.652	87.2987	189.819	81.6624	274.697	338.864	617.717	106.716	75.9164	167.287	240.094	246.878	182.22	438.236	323.921	248.173	145.419	214.52	209.354	101.174	233.686	130.106	1145.86	151.95	172.527	312.867	223.867	356.195	62.2507	232.861	108.565	612.683	573.43	200.527	287.157	520.944
RRBP1	1.18844	2.27906	1.53223e-103	5.55859e-103	9.29715	8.10871	123.953	365.943	578.166	630.535	1250.17	731.822	399.397	594.582	1700.53	560.984	162.83	577.872	1011.45	312.331	1162.56	431.168	500.071	1030.23	842.274	928.793	383.826	331.871	996.095	655.663	500.928	678.373	1964.79	652.03	1238.23	1074.3	1118.3	551.291	389.949	1289.8	462.32	902.201	685.707	523.073	779.721	422.175	945.991	808.435	256.321
SERPINH1	1.18837	2.27895	1.4809e-49	3.09135e-49	9.27873	8.09036	189.767	342.989	568.317	523.991	1028.72	871.184	416.862	589.377	670.215	2342.84	145.784	389.799	578.122	951.077	521.636	747.464	651.426	1203.22	1193.99	1936.49	198.054	370.66	358.835	311.436	677.157	589.261	5201.01	357.715	1915.25	218.747	723.337	527.753	426.267	700.01	422.979	252.604	330.84	358.179	661.725	356.281	375.016	563.984	395.01
ACTR3	1.18605	2.27528	4.20161e-176	3.19507e-175	8.7367	7.55066	360.794	338.457	455.847	514.419	929.842	293.424	552.165	547.736	338.661	447.308	262.614	420.785	332.001	435.326	477.398	483.312	572.109	468.833	247.943	512.518	512.908	393.113	408.548	431.238	591.291	230.838	169.885	325.153	325.791	323.515	532.867	204.7	452.293	297.289	457.604	363.739	612.364	226.375	347.012	1048.62	557.017	432.203	301.527
GALNT1	1.18375	2.27166	6.36376e-130	3.05284e-129	7.67135	6.4876	160.769	250.973	189.28	171.541	93.7375	555.147	185.409	203.546	372.272	406.763	136.649	86.8504	146.068	195.993	186.052	544.586	110.458	132.899	209.698	151.158	253.189	100.611	110.849	211.78	310.307	152.138	115.49	91.9593	138.623	143.22	167.471	508.19	328.639	327.101	192.569	175.365	130.426	157.097	211.683	329.084	130.609	136.406	205.515
PUF60	1.18277	2.27012	1.9369e-131	9.57383e-131	8.48262	7.29985	896.784	365.764	146.994	304.299	417.396	418.891	278.472	485.778	286.928	205.979	136.692	181.103	1242.26	883.051	361.855	145.103	457.306	319.077	451.972	750.417	129.687	822.582	322.5	183.354	392.997	130.545	1385.76	681.349	432.496	419.358	232.743	444.697	363.759	385.765	151.577	123.54	226.059	208.205	462.768	202.425	239.152	383.534	270.006
USP5	1.18121	2.26766	6.27196e-123	2.76446e-122	7.59576	6.41455	729.406	695.312	197.189	145.356	144.268	253.971	126.959	93.3987	92.0558	301.599	77.1483	317.794	163.026	199.361	83.0593	78.9429	176.206	156.27	333.526	257.34	287.304	179.422	104.598	310.959	176.669	131.531	251.456	335.665	174.718	143.014	87.2173	688.547	206.618	144.867	168.385	97.8817	147.325	200.206	94.9126	207.076	128.858	265.323	205.753
ATP6V0B	1.18005	2.26584	5.0932e-110	1.96078e-109	7.75903	6.57898	265.01	250.393	186.901	163.685	239.554	224.893	109.055	222.247	494.117	152.717	112.509	335.888	190.657	147.552	174.213	152.492	178.455	191.789	386.101	264.811	93.3784	370.224	193.325	105.175	127.944	91.8528	891.084	317.864	442.392	474.939	245.126	112.595	185.237	197.491	117.724	138.66	118.977	211.472	149.789	86.6069	165.731	194.584	231.675
ADSS	1.17749	2.26182	1.26997e-147	7.32347e-147	7.25165	6.07416	81.0951	143.617	145.567	127.201	153.193	159.192	306.533	195.424	60.7664	98.8566	112.81	287.24	172.496	84.0818	188.165	180.187	137.748	65.7344	107.914	136.916	285.265	242.986	129.286	144.49	252.395	61.7102	29.091	164.907	85.5745	176.82	118.897	62.298	156.234	142.485	96.0487	96.7506	166.2	82.3122	165.347	257	164.051	208.506	172.372
TRIB1	1.17585	2.25925	1.73891e-41	3.33331e-41	7.3042	6.12835	89.5292	142.657	111.665	82.9192	260.16	104.188	90.2153	48.1895	80.7293	125.014	148.6	40.5878	87.6854	162.967	184.483	175.605	74.7439	80.1708	111.252	123.504	228.022	157.677	117.751	50.0284	160.688	90.6471	51.8561	141.357	26.6863	353.804	126.008	22.319	96.8474	132.75	108.119	197.536	166.348	201.048	103.537	57.4694	251.16	142.698	104.617
TM9SF2	1.17584	2.25924	1.9943e-122	8.70697e-122	8.82985	7.65401	921.47	256.667	260.526	178.902	224.96	557.194	531.135	653.203	400.277	251.429	564.328	189.903	280.994	258.1	1056.74	857.821	410.043	297.004	207.597	209.918	1292.29	237.759	427.953	516.668	362.306	209.464	178.625	323.387	251.37	1026.76	552.115	637.225	246.239	337.112	234.119	713.602	395.541	203.406	197.858	359.559	422.02	215.902	135.273
MAGT1	1.17522	2.25827	5.93413e-176	4.48789e-175	7.64259	6.46737	146.743	119.257	101.926	248.758	94	209.917	150.857	164.969	217.1	485.42	222.632	100.112	155.115	248.652	99.1441	379.379	90.1805	119.431	118.705	172.041	74.1362	117.4	155.445	199.16	432.704	93.2777	97.1782	103.744	115.221	195.47	183.164	223.995	162.241	179.593	305.469	400.915	195.409	185.287	157.06	272.952	423.265	159.438	155.833
LRPPRC	1.17515	2.25816	1.12185e-152	6.93145e-152	8.53871	7.36356	814.907	382.444	373.545	350.414	521.423	259.584	265.488	550.108	316.405	187.283	277.747	513.721	352.948	251.107	339.621	427.211	262.118	185.958	366.705	408.892	978.643	829.189	285.364	163.483	863.283	587.726	100.05	507.634	175.489	219.96	236.862	499.457	1166.38	363.101	495.894	173.725	327.053	290.972	159.597	408.091	205.692	246.658	450.81
CLTC	1.17356	2.25567	2.0155e-174	1.49568e-173	9.62065	8.4471	838.125	541.267	684.888	576.187	352.953	647.993	736.838	1015.51	624.229	787.555	607.879	864.187	591.559	540.934	1004.03	1250.54	494.735	533.049	305.813	411.382	1510.6	1175.78	834.957	1193.23	890.015	1395	432.329	658.723	501.361	901.576	894.266	449.16	1073.65	1151.46	1215.12	828.696	1243.41	731.127	417.869	808.948	899.529	387.102	565.588
PGK1	1.17147	2.25241	1.70321e-115	6.97411e-115	9.65743	8.48596	1384.52	699.778	334.261	1208.55	471.785	823.564	460.038	1583.62	1154.76	723.183	335.162	777.46	925.209	1352.85	627.536	522.589	839.639	814.692	816.461	1490.46	367.468	940.78	578.747	947.479	1444.75	858.79	815.34	773.329	958.921	253.58	904.809	394.18	1316.59	789.465	1263.3	745.557	917.736	873.893	233.286	1386.74	857.799	468.148	456.626
PPP4C	1.17109	2.25181	6.80311e-157	4.35903e-156	7.48262	6.31153	69.6048	146.587	132.167	189.027	188.683	211.021	76.2349	183.754	460.336	242.813	90.5186	163.441	275.312	162.646	82.9757	70.9117	165.191	177.815	270.245	224.378	164.734	164.084	104.691	263.214	104.34	40.1171	461.794	191.885	222.859	245.828	110.781	256.998	233.352	117.456	116.845	83.7424	106.488	180.369	353.312	178.818	109.681	242.056	178.988
PPT1	1.16997	2.25007	3.55338e-126	1.62575e-125	8.34133	7.17136	193.818	394.613	656.661	224.696	532.737	505.411	257.681	313.127	230.918	224.963	575.506	222.616	208.172	157.064	311.593	356.553	234.142	213.312	302.36	265.379	337.292	574.93	564.458	919.605	271.625	325.759	268.894	361.267	315.733	436.178	245.003	125.425	358.096	147.102	335.656	340.305	349.788	317.579	301.776	181.162	225.609	229.308	428.283
CCT4	1.16845	2.2477	4.24484e-181	3.33799e-180	8.58933	7.42089	676.337	471.669	770.888	211.226	487.745	252.797	371.277	681.223	399.399	322.108	322.2	374.214	353.371	286.619	280.155	262.089	273.629	274.337	585.296	442.4	902.727	527.266	274.834	342.471	762.388	344.393	291.826	448.402	368.132	245.273	278.963	626.883	405.866	227.247	353.279	199.308	208.715	369.883	111.866	722.085	241.933	262.646	374.255
CLNS1A	1.1675	2.24622	3.12976e-118	1.31659e-117	7.30922	6.14172	194.766	311.595	294.721	107.94	319.091	92.3634	96.7872	144.988	87.1288	219.418	108.425	129.556	96.5765	145.643	97.4499	149.229	62.6232	74.339	173.871	121.91	97.3858	279.343	122.812	135.082	126.478	104.239	113.118	158.87	118.993	145.687	120.883	386.497	254.624	1243.2	178.483	121.994	99.6574	235.115	107.723	91.7715	111.36	145.515	76.1223
RAN	1.16635	2.24444	3.14798e-116	1.30054e-115	8.85909	7.69273	1046.09	553.95	914.185	758.754	682.544	435.96	373.965	340.517	310.628	345.338	232.455	676.586	361.148	326.078	264.761	284.695	272.867	322.246	399.598	631.675	673.254	611.559	327.988	838.491	512.609	373.22	441.068	528.966	501.037	522.11	390.651	699.914	880.339	330.13	336.878	234.053	262.635	485.201	275.056	421.57	308.691	303.991	416.305
TFAP2C	1.16484	2.24208	1.21057e-08	1.50736e-08	7.22988	6.06504	83.9143	42.9602	224.757	130.692	521.869	173.616	98.5198	91.4887	235.789	67.7526	266.225	69.9491	150.436	200.179	128.469	54.9506	163.285	129.466	38.1008	98.0999	227.193	90.319	244.042	24.8888	66.3425	2.74024	9.15598	136.553	4.66401	482.588	47.9119	65.2739	145.108	115.923	92.1682	167.127	148.157	117.608	382.187	211.289	63.8871	151.854	637.56
PMEPA1	1.16398	2.24074	1.93028e-38	3.57393e-38	7.94364	6.77966	294.292	320.884	165.373	186.117	429.182	332.462	302.629	226.382	396.936	176.833	110.832	139.919	167.416	280.781	475.118	389.507	354.166	713.725	71.9137	399.783	280.032	141.123	188.99	385.901	118.292	269.749	571.999	201.883	693.113	209.494	234.361	106.57	203.732	67.4188	366.807	402.386	280.781	134.784	354.538	119.352	25.3887	259.735	187.095
ARL6IP1	1.16375	2.24039	2.85347e-114	1.14802e-113	8.85322	7.68947	711.4	525.994	232.482	360.829	619.807	551.535	243.203	383.333	462.658	919.144	307.755	355.421	512.765	319.79	350.581	493.169	409.395	265.16	282.561	370.512	526.882	599.634	468.363	334.368	264.857	206.943	85.8165	269.739	173.177	760.865	242.943	542.339	353.94	339.181	816.007	234.92	414.875	339.992	1223.72	571.086	260.081	422.53	463.35
KDM1A	1.16123	2.23648	9.77956e-173	7.10494e-172	7.76955	6.60832	564.183	297.305	373.985	300.953	263.809	178.033	239.658	156.868	299.16	341.195	173.729	160.48	325.762	235.034	160.869	174.134	85.3018	144.497	169.353	162.451	225.829	256.037	222.163	156.232	245.382	679.14	235.392	259.74	339.986	162.22	163.523	207.457	319.074	243.52	164.633	94.0547	144.86	112.893	149.493	134.187	196.753	147.37	210.25
TSN	1.16052	2.23537	1.00356e-236	1.19735e-235	7.43305	6.27253	508.911	250.795	153.804	177.476	573.266	144.354	152.649	210.892	107.177	191.303	179.447	196.215	142.302	139.773	159.655	164.04	184.02	192.692	159.828	166.165	219.939	233.149	164.673	159.368	312.213	117.173	81.2801	111.135	78.1526	248.358	169.236	217.384	253.68	115.554	265.399	103.99	206.071	81.6049	155.581	241.745	101.988	161.48	147.661
SH3BGRL3	1.15865	2.23248	3.55015e-53	7.75597e-53	8.36837	7.20972	122.721	286.922	331.589	390.36	329.039	226.342	239.877	179.325	912.856	199.445	124.267	350.589	255.814	338.493	169.57	173.509	141.75	267.427	271.943	289.035	120.152	187.227	261.884	218.504	235.632	172.306	1496.09	290.476	445.271	266.823	420.296	182.235	246.42	156.984	143.215	179.418	251.185	305.875	620.208	127.978	382.51	329.887	255.283
ATP2C1	1.15683	2.22967	1.43259e-207	1.40617e-206	8.10217	6.94534	451.034	557.924	474.153	360.597	266.775	175.272	235.954	178.969	301.595	202.001	240.559	254.177	122.893	107.308	275.867	224.807	256.553	342.58	207.108	303.256	572.552	331.254	198.813	306.769	384.42	195.872	68.6282	215.413	119.399	414.032	362.012	141.963	152.622	194.572	307.699	259.296	246.998	254.363	200.986	236.416	229.708	210.526	235.782
MTHFD2	1.15442	2.22595	4.82333e-45	9.5364e-45	7.79905	6.64463	476.573	446.036	573.846	248.001	272.76	235.268	154.382	173.889	119.522	105.865	90.4541	184.639	169.911	146.542	201.802	69.0011	137.939	147.512	154.907	147.183	231.252	420.466	379.561	113.956	263.122	169.676	51.7729	230.442	125.888	244.451	107.618	135.67	290.815	323.241	304.74	64.89	214.224	296.765	108.188	352.929	122.393	127.508	202.272
SEPHS2	1.15322	2.2241	2.39237e-125	1.08381e-124	7.27691	6.12369	76.1436	94.2043	96.0681	67.7319	117.677	121.855	66.3371	170.657	201.781	195.549	119.989	150.199	119.551	135.971	73.4168	154.69	91.1334	130.126	83.2231	172.084	195.411	171.236	89.4716	320.518	150.376	81.5495	132.013	141.481	97.7415	242.908	118.112	252.095	78.9154	141.986	177.347	106.233	69.23	125.893	211.683	185.997	147.096	135.326	86.0673
GNL2	1.15281	2.22346	5.88422e-154	3.68496e-153	7.39863	6.24582	217.225	189.346	447.537	281.547	364.083	186.222	152.988	241.095	298.877	106.71	73.451	162.433	114.18	106.65	133.614	105.911	185.621	135.012	223.022	168.437	104.813	187.953	199.762	97.2468	134.542	296.823	132.886	221.429	196.416	324.44	132.726	75.1528	216.981	125.307	123.534	78.3883	126.937	253.319	168.517	116.972	130.067	202.825	331.449
SLC25A5	1.15215	2.22244	3.88204e-115	1.58255e-114	8.88169	7.72954	1112.11	461.755	379.147	597.455	376.315	640.333	289.924	1228.87	267.446	439.722	216.591	758.708	455.697	224.528	181.952	287.13	375.473	264.874	945.728	568.787	298.099	340.457	352.863	911.35	581.346	170.333	604.586	535.762	524.438	440.558	620.648	680.79	730.621	271.042	520.4	260.427	401.139	402.872	259.794	910.023	450.966	306.432	339.124
GLYR1	1.15129	2.22112	1.23824e-236	1.47101e-235	7.21122	6.05993	112.391	155.05	50.7433	192.518	106.495	113.045	76.5934	115.605	154.295	274.247	135.015	127.849	236.071	167.249	138.572	87.1939	208.985	147.072	120.259	231.914	106.368	156.86	183.427	204.028	75.9701	181.952	66.5889	106.988	107.678	219.899	109.089	148.647	150.462	161.362	153.142	164.732	129.045	156.339	151.311	502.188	155.258	119.15	207.374
SNRPB	1.14315	2.20863	9.11993e-118	3.83065e-117	8.28754	7.14439	538.052	316.999	683.204	252.249	471.05	502.029	241.769	273.921	351.064	196.456	127.04	414.719	385.37	331.21	294.671	143.768	193.854	308.69	708.778	489.495	177.17	314.102	237.065	189.225	480.329	93.8257	781.088	589.697	429.779	462.663	254.173	408.181	203.296	288.109	244.152	99.3334	224.218	230.366	521.787	370.199	213.457	441.547	272.687
MPZL1	1.14193	2.20677	5.27888e-107	1.97994e-106	8.87836	7.73643	291.378	269.506	963.39	280.005	215.536	277.826	269.929	415.362	776.825	470.064	393.673	505.291	607.313	575.436	584.929	1239.87	261.546	856.175	336.461	816.123	454.646	431.956	639.883	280.776	641.824	346.695	263.859	513.486	367.321	715.462	567.047	679.936	199.067	666.116	578.093	1012.53	341.428	511.976	676.818	460.286	667.149	547.221	415.333
SYNCRIP	1.1417	2.2064	5.33358e-195	4.71672e-194	8.83603	7.69434	829.383	690.4	611.006	466.5	479.319	485.489	450.16	673.709	472.965	530.354	334.538	218.504	349.962	389.067	474.344	448.312	428.643	344.495	309.9	406.183	1310.18	498.86	502.689	353.059	511.729	376.947	141.002	319.958	303.566	490.155	364.268	571.073	567.871	399.987	913.085	267.912	455.831	190.591	311.795	945.882	340.581	439.974	751.451
LPCAT1	1.14038	2.20439	2.27844e-99	7.96302e-99	7.46836	6.32798	261.219	151.075	210.478	88.9127	1105.24	202.072	108.477	118.522	135.493	450.935	92.4318	154.312	320.971	138.474	140.496	94.5996	123.264	233.998	280.921	151.508	58.0204	117.836	91.3507	173.017	214.129	171.868	219.244	116.186	183.478	100.532	110.756	248.973	52.8886	171.964	301.739	101.841	96.331	199.567	162.895	56.2057	205.981	107.787	151.315
STEAP3	1.13997	2.20376	6.3147e-38	1.16372e-37	7.27982	6.13985	157.57	127.161	83.4738	124.292	557.805	102.209	117.738	160.898	111.792	195.899	87.6597	459.44	234.199	143.703	309.313	89.561	55.1908	175.9	264.346	143.491	81.4254	274.369	179.743	240.056	67.7108	12.1667	100.133	160.061	74.827	157.141	164.431	82.9583	171.425	72.0734	165.92	648.127	167.64	76.9908	114.656	191.18	212.247	283.025	34.8074
RPL7L1	1.13774	2.20037	7.53463e-113	3.00084e-112	8.13579	6.99805	288.607	179.053	769.021	167.089	222.676	287.764	152.589	160.709	204.754	224.118	215.151	215.954	3079.89	200.901	245.79	216.015	315.06	162.85	192.115	178.091	244.484	185.865	443.302	218.906	711.049	346.804	106.417	287.581	185.912	191.07	169.236	223.044	249.887	164.225	237.335	154.25	218.56	171.141	240.938	298.335	130.429	373.415	356.7
NUP205	1.1374	2.19985	7.09244e-143	3.89521e-142	7.45823	6.32082	344.636	212.613	237.644	158.099	219.08	422.456	89.1598	213.915	102.873	119.098	90.5401	178.471	132.431	108.158	136.647	121.077	171.175	184.197	128.461	164.417	338.328	401.335	173.306	306.493	282.841	144.137	31.5049	133.597	85.3717	133.021	110.536	137.792	231.011	262.693	224.385	87.6449	249.715	157.569	105.144	127.63	157.93	136.876	118.151
CTSB	1.1374	2.19984	8.73295e-47	1.76702e-46	10.8016	9.66419	503.841	1240.53	908.107	2488.33	2264.35	1358.42	1843.16	1807.74	2148.94	1234.22	939.687	3320.14	1213.42	1303.52	1625.21	1841.54	2612.11	3305.29	2241.96	2805.47	1720.18	1557.17	2048.62	2104.23	1189.57	625.213	5918.13	2632.37	1744.26	571.708	2218.63	682.254	1006.41	1977.24	1425.21	3443.88	1351.52	1056.82	896.195	439.848	4850.43	1669.41	1401.38
HLA-DRB5	1.13702	2.19927	6.83837e-18	9.78223e-18	7.95379	6.81676	17.1998	166.482	94.3107	512.935	781.531	116.357	151.036	214.208	69.8276	30.2176	46.4523	566.358	60.5441	83.5204	66.8072	302.009	128.067	138.687	72.1152	634.886	128.443	27.063	184.32	501.539	38.4615	10.7417	689.944	686.872	42.8683	15.3604	191.157	42.9061	48.0607	44.4225	187.617	721.614	173.818	122.727	34.7942	64.8499	423.211	276.944	75.0197
FZD7	1.13681	2.19894	3.24359e-21	4.82961e-21	7.30156	6.16475	121.418	240.948	331.552	134.329	117.52	103.866	203.094	100.073	58.9542	704.941	241.72	69.5174	143.661	155.717	212.302	232.754	322.759	118.793	64.8634	135.322	495.22	262.844	132.189	28.025	976.028	42.4189	33.0447	82.3507	24.6179	180.5	191.402	275.999	111.313	200.539	223.399	64.381	147.845	110.165	98.2948	61.1688	63.0745	189.043	382.709
HMGN1	1.13379	2.19434	2.31684e-80	6.82234e-80	8.37848	7.24469	515.308	448.001	1010.88	254.606	222.02	258.848	218.15	246.845	788.661	440.238	277.188	220.334	356.758	131.753	283.565	148.214	199.647	340.6	345.612	277.808	344.547	275.803	297.253	388.912	227.47	478.007	282.836	249.947	201.972	489.312	316.331	505.434	371.091	244.37	309.157	176.741	186.158	182.71	349.549	244.309	222.557	195.148	434.963
DAP	1.13156	2.19096	1.22005e-115	5.00313e-115	8.34637	7.21481	156.789	268.992	204.255	141.312	364.267	579.578	152.37	237.338	227.067	722.502	224.523	107.802	308.358	261.885	226.484	405.603	171.747	367.778	574.734	312.605	154.163	215.415	371.412	324.808	199.883	193.351	380.805	155.791	230.889	179.02	531.984	892.003	138.792	548.309	478.7	472.875	191.014	507.698	393.813	158.728	291.465	335.568	191.095
TOMM20	1.13123	2.19045	3.41967e-121	1.47901e-120	9.12465	7.99342	355.605	592.6	1534.42	239.215	653.8	536.927	693.761	1013.01	181.591	316.007	465.577	757.7	554.301	877.502	979.812	605.488	535.861	175.394	497.008	405.222	721.049	1110.31	531.937	294.199	965.203	511.986	262.194	452.385	290.223	1062.66	154.966	408.23	655.88	683.202	343.696	362.438	616.759	332.987	551.254	1190.15	326.424	665.056	596.072
GART	1.13101	2.19012	1.71319e-135	8.89703e-135	7.42416	6.29315	291.165	196.871	197.518	211.313	118.228	159.951	168.402	177.646	187.056	189.097	79.3193	134.902	222.523	127.598	192.85	105.133	157.911	208.405	154.302	185.453	294.178	249.158	164.896	257.719	210.219	215.163	79.3657	288.34	135.175	93.3757	101.537	105.594	284.861	115.148	231.246	87.7203	142.202	181.312	55.8906	142.062	222.612	129.691	126.798
APP	1.13029	2.18903	1.57435e-70	4.15424e-70	11.2776	10.1473	1185.77	2712.48	2781.58	1243.53	1832.7	2584.45	3306.18	1625.31	2049.47	7546.41	2012.3	837.169	5103.29	893.606	4994.33	4818.36	1951.08	9049.18	1112.12	2698	253.707	1728.39	3950.24	954.981	1184.83	1925.4	561.053	402.083	1150.59	448.125	3298.91	1352.14	3234.22	4366.76	3280.36	7289	3699.31	4746.03	2504.51	1835.59	2180.52	2080.93	3063.33
SRP9	1.12909	2.18721	7.48225e-173	5.46461e-172	8.2379	7.10881	274.321	351.296	451.82	266.622	492.26	520.548	364.944	355.629	140.731	302.259	288.108	429.112	293.629	134.929	242.945	274.533	423.917	143.066	293.238	206.86	425.644	319.765	319.728	114.007	556.959	93.0585	144.664	163.223	150.343	395.772	118.897	403.742	141.333	316.961	263.126	120.297	287.582	180.908	467.333	436.716	262.428	357.943	427.785
ATP6V1A	1.12794	2.18546	2.3326e-168	1.61013e-167	7.23536	6.10742	177.139	121.914	67.5479	152.048	70.9791	83.6447	171.827	141.588	133.341	117.49	147.719	110.907	68.8336	199.762	135.978	261.683	77.45	176.715	71.367	146.571	229.024	154.591	181.734	134.153	174.641	105.444	120.734	105.859	141.989	180.233	171.149	52.9314	162.677	110.364	235.234	182.058	141.014	151.624	104.594	220.757	245.526	100.649	117.264
ADRM1	1.12575	2.18215	3.9364e-101	1.40051e-100	7.45739	6.33164	171.051	180.259	277.843	235.345	222.912	218.682	148.686	191.079	232.561	155.396	42.4971	333.77	296.125	181.75	126.858	85.1312	175.215	177.639	215.914	276.279	102.844	174.757	186.367	102.114	198.563	38.0345	672.798	268.897	183.6	190.658	181.178	133.621	227.798	161.454	130.373	79.7457	116.037	157.585	219.419	138.307	130.718	263.679	213.514
CFL1	1.12536	2.18155	1.19969e-143	6.68159e-143	10.5167	9.39137	1335.78	1777.4	2176.95	1134.51	2043.14	2464.62	993.702	1553.06	1408.5	1397.78	588.339	1595.55	1482.72	1802.26	1182.68	993.203	1335.78	1487.97	2237.21	2062.02	1311.96	1203.68	1037.34	1354.31	1055.2	403.363	4036.62	1423	2208.35	1906.09	2237.49	2333.49	1837.12	1570.69	665.695	837.858	1251.4	1454.09	1361.92	936.139	1054.12	1228.29	1673.42
PTBP3	1.12178	2.17615	2.16842e-92	7.16253e-92	7.97366	6.85188	399.339	280.492	267.592	341.598	191.413	377.298	338.118	421.407	217.978	168.918	225.684	124.539	168.285	146.51	234.432	368.423	357.292	261.661	115.77	247.795	637.931	352.854	555.286	262.712	267.74	87.2492	54.5197	145.731	80.2616	154.242	205.648	355.835	364.666	172.389	300.71	217.802	268.352	196.485	133.004	185.869	328.591	160.189	153.326
CAPZA1	1.12009	2.1736	1.07294e-219	1.1556e-218	8.17969	7.0596	185.36	349.532	393.279	394.259	334.998	363.334	302.351	306.977	375.076	324.499	182.391	238.489	194.312	229.998	227.111	322.535	254.952	230.852	219.885	191.372	413.674	469.601	266.647	252.827	77.705	245.964	138.547	335.336	247.233	315.598	315.228	231.117	330.272	265.889	309.114	241.518	286.483	300.874	301.268	244.602	429.008	245.343	209.515
NONO	1.12003	2.17352	1.74983e-218	1.87008e-217	9.4517	8.33166	2052.44	599.813	748.738	918.308	708.741	1122.49	619.737	531.638	648.213	1086.27	428.754	607.233	840.198	675.076	345.373	558.856	657.067	405.938	832.116	688.578	735.437	564.675	437.609	598.685	1739.79	1049.29	425.42	596.863	837.373	1109.92	516.242	1031.82	863.677	528.157	653.732	371.619	606.483	548.063	492.319	1350.05	588.689	645.311	686.225
PRDX1	1.1179	2.17031	5.54265e-125	2.49871e-124	9.31217	8.19427	176.405	616.581	518.123	709.439	1160.6	898.789	334.832	638.826	1050.95	361.684	388.88	791.544	543.493	409.037	448.01	655.045	345.819	342.888	761.411	599.39	347.069	1276.25	577.333	554.503	449.369	166.168	599.092	906.432	422.316	1156.33	486.156	324.272	1123.66	290.806	841.991	250.077	479.131	712.654	461.964	495.486	809.748	1208.24	695.241
PRPF19	1.1176	2.16986	8.6822e-173	6.3243e-172	8.0977	6.98009	397.468	347.567	942.339	214.077	460.865	390.296	209.905	243.382	224.604	311.555	194.709	331.714	211.559	259.913	186.68	291.661	238.067	280.433	416.921	367.607	249.009	275.458	289.141	305.891	161.299	303.29	289.662	328.889	324.453	239.269	248.705	359.787	292.865	191.303	190.125	153.364	204.052	229.878	140.276	341.776	183.535	258.42	322.844
UBQLN4	1.11732	2.16943	1.01104e-129	4.80851e-129	7.28576	6.16844	141.389	182.447	88.2333	251.231	206.742	158.226	122.557	208.374	116.068	137.257	67.3032	232.773	237.43	221.609	215.879	138.425	213.94	169.386	121.324	193.535	305.25	381.278	204.804	119.025	270.086	114.432	60.3462	307.455	99.1609	268.92	88.002	143.427	182.914	273.591	146.41	68.1326	170.744	210.95	164.755	165.742	176.258	167.232	169.411
RANGAP1	1.117	2.16896	1.92937e-118	8.15343e-118	8.00011	6.88311	182.422	335.107	272.205	272.79	335.024	339.709	199.907	361.841	137.022	165.125	93.0981	565.7	413.336	359.633	337.215	131.171	358.092	361.506	316.892	217.41	165.252	315.989	531.323	242.164	247.336	115.309	448.351	373.401	212.841	284.569	399.184	247.046	371.581	357.504	157.044	147.746	375.687	241.127	129.411	215.061	161.776	306.456	279.562
NUP62	1.11646	2.16814	5.45569e-236	6.45357e-235	7.30568	6.18922	258.021	202.9	138.72	234.385	123.452	282.404	98.7389	159.198	152.539	117.923	94.2804	145.799	355.688	162.726	188.792	84.6747	106.875	278.232	206.878	137.025	170.261	123.535	187.52	115.713	180.31	157.07	110.371	244.198	162.226	287.345	164.48	193.09	142.621	123.349	167.399	84.2137	173.595	184.983	85.4425	240.353	222.973	154.038	144.289
DYNLL1	1.11554	2.16676	5.29215e-98	1.82652e-97	8.26054	7.145	279.959	274.106	605.478	385.385	345.078	268.049	193.694	409.716	514.419	242.586	178.415	255.637	278.944	233.029	228.408	179.934	206.127	290.094	427.31	393.033	114.106	226.324	227.074	333.364	312.701	200.695	524.804	292.467	346.232	474.281	345.093	542.729	312.776	224.569	184.701	154.967	161.166	318.555	531.468	268.465	227.469	278.47	368.159
GRN	1.11463	2.16539	7.42044e-87	2.27966e-86	9.25924	8.14461	133.761	382.868	516.842	497.864	577.886	341.112	520.679	738.563	614.602	646.278	329.809	802.565	889.578	458.681	357.672	566.177	555.109	1238.35	842.792	911.1	458.446	572.698	658.507	557.614	304.198	94.3738	5199.64	1045.47	1240.59	414.197	515.09	459.332	420.259	360.737	390.863	829.94	646.696	571.369	446.237	900.39	1443.29	464.743	428.477
UBE2L6	1.11408	2.16457	2.54772e-44	5.00148e-44	7.43604	6.32196	57.0011	69.4419	91.1988	255.013	286.909	67.2194	187.022	50.5402	54.3387	125.611	84.0699	113.128	131.294	125.754	85.4647	71.4358	165.839	62.1032	375.166	231.936	36.0317	71.914	155.761	91.0999	22.0653	11.509	194.648	266.249	61.8083	29.7749	130.127	29.9538	78.498	39.38	131.853	109.514	138.519	460.497	50.9442	132.612	343.759	144.506	49.8762
HNRNPU	1.11408	2.16457	0	0	9.78738	8.6733	1215.29	853.22	1206.12	816.769	1116.35	837.873	1093.02	1233.09	543.925	842.425	692.421	838.218	839.529	604.677	719.715	913.77	717.023	623.167	720.087	901.379	1336.94	1011.39	843.069	734.495	1352.85	1526.42	355.085	895.345	666.629	1508.3	797.584	580.903	1119.86	953.985	851.317	500.928	945.104	707.416	855.312	1403.07	989.835	1033.12	926.526
SSR3	1.11323	2.16329	9.57059e-157	6.1181e-156	8.52679	7.41356	218.078	296.077	294.831	327.196	542.843	304.305	246.927	390.239	408.8	345.957	400.079	322.584	143.751	157.321	269.697	1000.59	325.77	275.261	291.223	271.735	365.655	381.042	424.586	241.988	383.711	372.892	392.999	340.982	327.657	331.02	316.577	297.025	271.521	553.536	334.691	433.21	312.693	233.566	186.358	442.466	298.507	272.014	250.916
SRP72	1.11303	2.163	3.15235e-142	1.72445e-141	7.9361	6.82307	217.912	205.713	145.896	252.889	202.07	192.87	143.189	248.734	151.888	520.399	203.436	212.438	171.627	203.612	159.739	213.005	236.123	137.917	131.309	124.203	1499.95	298.329	378.557	201.167	412.741	309.208	88.813	182.543	145.679	188.15	191.942	258.461	301.087	430.132	296.915	230.452	336.988	369.866	204.242	184.88	188.248	250.555	193.149
PSMC4	1.11029	2.15888	1.4931e-116	6.18697e-116	7.43484	6.32456	131.463	110.192	392.62	170.843	187.633	166.369	317.825	131.157	280.641	167.228	70.6995	116.253	720.402	128.465	108.013	89.3074	174.491	131.667	200.835	136.414	116.49	70.4437	138.961	98.7773	413.816	95.1411	272.182	402.227	143.976	153.337	135.718	170.527	113.291	132.012	207.855	83.6482	107.558	172.825	150.211	92.2477	232.471	153.31	132.182
ST6GAL1	1.10368	2.14902	8.41923e-40	1.58426e-39	7.65972	6.55604	57.0959	118.364	43.9336	142.505	70.3753	102.9	680.697	45.0203	304.767	114.213	146.429	89.9757	111.083	60.3265	82.5364	388.509	71.0467	477.922	213.439	154.238	129.341	89.6293	160.264	205.307	148.568	125.064	37.373	149.2	29.0385	69.6256	352.253	126.304	37.8605	261.289	182.214	323.017	213.467	206.69	110.048	756.112	420.033	80.8811	28.9918
HSP90B1	1.10331	2.14847	1.54112e-117	6.46337e-117	10.7489	9.64557	1089.46	1235.57	1413.01	2139.9	2941.88	1079.7	1136.77	867.412	1284.76	1364.49	1251.12	1365.08	1374.13	1009.82	1168.98	2201.74	703.492	751.753	1456.72	2949.51	1624.62	1352.57	1372.49	1559.29	1738.37	2909.69	2594.93	1570.39	2432.46	2446.95	2626.38	1727.64	1784.38	2634.04	2927.96	3345.68	1146.84	2877.56	1701.79	1081.39	2259.94	1287.01	2617.89
PROM2	1.10199	2.1465	1.47322e-10	1.88703e-10	7.35414	6.25215	72.9216	40.6603	38.2954	32.964	151.618	50.173	150.877	138.44	127.083	403.774	143.807	129.371	106.894	213.22	87.4518	112.759	177.845	143.132	266.561	242.727	21.695	54.0897	18.7353	237.648	2.41912	9.75525	34.543	40.3233	3.60954	131.951	158.325	68.6156	40.5285	274.976	204.489	725.554	94.4896	369.327	85.7807	285.717	220.77	62.8031	68.3609
YKT6	1.09893	2.14196	9.05714e-124	4.0241e-123	7.64259	6.54366	134.116	299.917	116.094	175.09	232.178	194.504	116.165	190.932	335.49	334.208	81.4689	203.062	187.493	164.442	141.103	125.338	139.845	153.476	322.13	275.842	143.73	201.33	117.733	158.29	238.54	118.926	486.848	241.591	246.422	176.12	243.973	335.078	253.607	245.829	247.111	127.292	195.335	273.762	160.738	195.081	248.271	198.505	141.089
SEC13	1.09822	2.1409	2.81315e-146	1.60552e-145	7.77163	6.67341	98.982	140.849	990.263	271.509	194.142	209.756	102.543	182.474	317.622	188.046	89.4223	207.524	156.029	196.811	259.908	132.321	399.714	144.475	243.597	357.799	194.029	155.172	196.897	227.411	113.259	268.105	619.527	311.479	304.256	155.229	184.61	219.994	213.66	131.993	288.382	151.837	218.56	374.025	117.827	135.597	247.838	374.941	155.379
COL5A2	1.09748	2.1398	1.06777e-34	1.88253e-34	8.96392	7.86644	257.31	337.921	419.053	675.661	81.7414	474.654	970.78	844.723	413.133	464.024	94.8393	282.881	311.879	764.74	1003.68	1883.4	1143.72	1404.43	372.777	762.934	396.107	439.869	493.889	809.838	169.436	1496.17	1395.58	66.2747	1585.6	81.9016	1180.14	137.061	347.279	549.454	300.174	746.82	451.644	117.271	369.081	130.158	231.351	303.709	830.903
BUB3	1.09744	2.13974	6.94269e-68	1.76306e-67	7.78833	6.69089	344.139	134.44	4922.03	317.828	167.158	235.314	162.945	101.416	180.289	75.4204	173.815	137.739	184.084	524.06	102.595	176.484	117.928	115.294	162.59	110.223	443.936	275.658	137.733	163.433	215.326	186.336	61.4699	173.016	128.199	245.664	176.715	294.952	143.91	176.138	145.166	77.7285	151.053	162.267	128.819	146.768	173.875	147.628	80.4679
PSMD4	1.0974	2.13969	3.93007e-162	2.61501e-161	8.27707	7.17967	195.547	224.826	417.698	350.443	357.415	279	156.911	238.702	521.442	213.523	115.561	336.587	554.635	225.266	220.271	155.789	316.508	273.171	451.195	487.136	321.47	506.701	254.889	180.042	599.404	121.667	664.974	576.188	430.914	364.496	168.133	292.586	289	288.164	222.477	143.109	316.584	340.565	632.426	258.722	399.357	461.057	370.234
SUMO1	1.09565	2.13709	8.45677e-174	6.22562e-173	7.56196	6.46632	283.726	178.137	650.949	167.759	285.281	142.26	165.833	210.808	161.6	307.288	164.228	100.791	162.491	139.869	128.03	166.018	196.331	146.763	147.712	161.097	463.697	163.177	136.487	114.207	267.936	102.046	137.09	116.843	112.585	261.97	266.262	226.263	359.784	100.223	251.999	111.342	140.925	101.274	174.309	155.339	118.493	246.353	280.232
DCAF7	1.09536	2.13666	3.42803e-169	2.38412e-168	7.81859	6.72323	383.703	180.46	170.572	298.625	153.534	185.118	221.894	260.362	128.187	255.263	162.357	273.279	218.734	136.18	184.316	226.515	183.448	110.65	90.0433	188.227	492.612	211.93	317.755	240.031	436.003	558.241	72.0825	232.865	141.502	321.972	218.08	122.669	312.649	219.841	266.149	163.281	303.962	204.096	101.55	232.185	269.741	128.682	168.481
MUCL1	1.09378	2.13433	0.00208087	0.00231878	8.57992	7.48614	12.58	27.3748	0	18.8532	0.0524993	5.08401	0.159321	2.01489	31.0911	0.0618369	3363.03	0.555152	5.68228	3.60901	2.21715	3.38158	2.70618	1.01231	6.58994	0.83006	0.310916	1.17981	39.2752	1485.5	0	0	24.4714	8.52045	0.0405566	3.80412	0.0490398	0.756162	0.0362996	0.0738836	0.0214394	22.7926	0.490045	11.5352	67.3055	0.677618	2.11272	2.55908	0
SMG5	1.09363	2.13411	1.31212e-130	6.39425e-130	8.26268	7.16905	343.736	452.757	206.671	699.14	343.162	563.451	281.34	206.694	248.078	205.113	111.713	406.248	359.009	322.757	334.643	136.886	368.917	525.677	324.202	462.256	443.694	395.109	430.762	132.247	495.919	307.016	328.533	564.321	235.35	343.008	198.93	236.045	227.036	409.26	250.048	128.442	457.866	582.938	204.538	173.489	255.729	362.544	202.078
TM4SF1	1.09322	2.1335	8.98935e-28	1.45088e-27	9.82499	8.73177	225.422	1369.7	1351.54	2263.52	1548.15	292.296	1847.3	1827.74	879.386	641.743	744.441	1235.05	951.437	357.676	1317.55	470.715	437.067	508.82	861.094	365.619	298.859	1122.4	1852.88	233.031	339.067	52.8318	127.518	2201.44	88.6162	449.4	718.286	685.181	1262.94	779.509	278.327	912.664	1096.42	1870.28	1418.83	831.438	218.892	773.923	1009.67
VPS35	1.09306	2.13327	1.54462e-165	1.05049e-164	8.09778	7.00472	277.116	171.573	387.933	260.628	201.046	322.11	282.615	373.28	304.653	234.898	248.856	91.6206	471.785	170.762	218.682	379.717	191.186	144.145	116.633	244.474	254.018	387.395	168.58	231.049	200.982	216.698	104.087	207.201	132.093	255.616	120.54	692.401	372.561	228.411	248.569	235.768	201.81	320.088	232.272	318.352	251.377	337.047	295.842
NOLC1	1.09053	2.12952	1.08207e-102	3.8949e-102	8.01001	6.91948	447.314	224.224	368.713	563.647	348.595	258.963	299.782	154.013	147.017	135.196	157.306	260.366	336.77	208.488	184.232	144.698	194.959	153.674	276.202	198.974	286.768	507.336	357.849	278.644	423.37	385.058	79.8235	350.981	188.223	226.767	129.49	580.977	279.979	273.609	395.579	122.145	279.192	290.147	121.209	396.022	341.682	216.653	198.813
SND1	1.0873	2.12476	3.14308e-177	2.42341e-176	8.80795	7.72065	403.533	441.592	253.167	326.003	695.406	1042.43	263.875	234.525	764.791	469.239	247.954	387.948	390.651	347.86	449.997	867.324	492.372	350.371	565.123	375.558	330.953	379.245	340.1	448.725	499.462	327.184	674.962	424.401	591.599	319.978	402.077	819.143	502.95	716.782	431.597	391.678	508.712	418.903	265.332	324.341	484.065	456.784	371.942
HLA-B	1.0871	2.12447	9.2696e-48	1.90343e-47	11.6343	10.5472	360.178	1338.64	761.296	3328.7	1785.61	1438.32	3096.85	1672.07	1257.92	1559.36	802.372	3859.31	2791.96	3427.66	2618.85	1048.47	1913.38	1337.46	5658.37	5856.48	922.073	1446.16	1918.42	1823.33	341.584	435.259	5233.14	4675.02	1976.61	419.81	2806.77	504.848	1581.79	818.058	5947.43	2176.25	3225.67	5180.08	2920.35	2635.97	7140.01	3154.97	645.97
UQCRH	1.08646	2.12352	2.52565e-78	7.25207e-78	7.90144	6.81498	232.932	271.493	318.628	218.528	405.557	243.343	152.729	303.388	269.428	123.303	85.9615	328.671	159.772	161.411	139.471	159.627	124.675	159.593	571.022	211.185	182.991	235.545	85.3227	171.637	227.128	147.644	388.838	395.636	410.839	577.671	192.874	211.969	304.463	197.786	156.122	72.9211	200.592	209.721	200.86	299.672	113.202	373.368	381.412
HSPA4	1.08635	2.12337	2.28702e-170	1.6232e-169	7.76147	6.67512	285.29	238	173.94	219.605	476.536	226.687	197.08	188.455	269.258	196.044	201.501	139.898	174.078	143.093	93.2875	169.062	170.794	169.651	185.784	204.02	162.264	264.822	140.449	368.815	182.704	324.444	243.799	213.566	194.753	278.215	176.96	177.088	246.438	172.998	165.555	180.116	149.182	174.812	192.827	302.621	266.925	191.062	191.83
RNF187	1.08607	2.12294	3.99942e-160	2.62331e-159	8.01645	6.93038	134.969	336.38	458.557	173.141	533.157	296.483	348.793	253.961	231.286	219.954	159.348	816.608	506.659	227.8	244.555	159.154	333.508	128.652	393.957	232.701	84.3273	232.223	215.595	193.59	266.25	137.341	494.672	306.12	265.362	346.709	127.111	346.298	119.099	242.172	198.851	139.432	183.678	337.719	339.91	228.779	308.438	322.35	292.966
CAD	1.08404	2.11996	6.64837e-92	2.183e-91	7.37868	6.29464	180.03	257.493	95.1528	137.384	176.398	104.717	201.6	129.142	137.871	256.046	79.7922	281.092	167.616	163.255	165.679	60.9022	195.988	131.271	218.418	203.43	271.568	226.124	206.888	150.963	412.447	393.608	137.922	245.204	189.643	79.9687	70.6909	146.183	221.283	153.345	225.136	66.2285	177.768	218.983	87.4718	202.553	139.403	143.942	155.185
RNPS1	1.0817	2.11652	1.26899e-198	1.1479e-197	7.86711	6.78541	216.419	252.559	597.643	290.741	590.171	231.449	127.098	186.818	336.792	355.232	162.615	243.136	384.456	244.835	239.034	124.476	316.013	243.373	274.187	338.271	203.754	312.631	162.143	188.949	171.953	285.094	232.021	214.49	267.268	301.41	158.006	381.106	258.671	157.649	235.405	97.0334	181.837	207.481	271.209	356.995	141.371	230.67	494.611
CCDC6	1.08029	2.11446	3.26578e-70	8.57656e-70	7.68244	6.60215	134.4	104.297	317.933	212.622	131.012	266.968	257.143	160.94	248.134	81.6041	186.433	62.7733	181.922	120.733	118.555	269.748	130.43	214.39	200.058	193.732	191.421	161.108	101.509	352.833	247.117	188.748	53.8954	50.0961	87.8862	147.579	233.43	388.716	80.1677	286.89	118.324	207.395	161.21	177.338	123.999	173.031	201.755	297.957	314.283
ACTG1	1.07979	2.11373	4.91194e-135	2.5225e-134	12.5361	11.4563	4162.55	7102.41	6078.39	5502.05	4790.46	6888.47	4741.24	9558.61	5378.6	3752.08	4717.09	5452.78	5882.3	6245.12	6713.1	4139.05	5115.89	4835.16	8583.78	6780.01	4890.47	7583.46	5198.41	3098.48	6995.57	5208.21	9473.31	8122.91	6493.4	6958.04	3058.47	8262.37	5368.03	3161.53	6898.46	4152.77	8383.23	5292.16	3745.47	5670.79	3541.98	7948.37	4698.57
PSMA4	1.0772	2.10994	2.5518e-141	1.37688e-140	7.83562	6.75842	257.974	136.539	307.828	268.833	400.36	382.911	119.968	161.108	299.302	143.255	128.093	283.251	162.914	213.557	221.506	101.025	102.873	152.573	416.144	186.064	194.443	109.559	210.683	202.296	160.224	310.853	222.365	175.46	214.585	372.701	218.35	193.456	376.191	166.977	378.278	111.55	155.775	189.715	186.739	267.128	264.108	369.4	156.179
C1QB	1.07518	2.10699	2.63587e-17	3.73201e-17	8.05644	6.98125	29.235	180.393	108.333	273.284	152.537	147.804	145.42	149.438	141.071	58.2916	146.064	462.442	188.028	150.375	42.9624	128.026	113.621	165.007	317.353	332.854	194.944	63.9094	400.845	434.148	60.2824	26.0871	1585.9	2349.02	135.5	36.3962	192.923	42.1987	92.1648	107.261	137.813	520.346	89.4704	192.208	65.4453	32.3059	1637.14	189.842	48.7953
XPOT	1.07194	2.10226	1.1662e-84	3.53564e-84	7.96718	6.89524	254.207	190.842	408.729	209.306	301.819	237.039	218.707	293.944	166.018	161.497	117.883	318.842	139.182	118.744	166.098	300.825	186.345	128.19	105.756	144.496	491.783	532.149	278.573	312.289	384.102	1571.8	60.5959	235.863	143.124	202.4	122.256	131.548	224.059	360.404	389.083	138.603	177.114	473.143	189.614	180.979	261.706	134.035	215.417
EIF2S3	1.07093	2.10079	6.40175e-131	3.14185e-130	8.63817	7.56723	322.367	170.501	1351.73	243.026	1262.19	755.931	389.738	648.292	372.725	322.562	385.333	449.385	292.292	321.378	362.859	735.594	418.314	224.8	381.641	231.696	281.12	398.376	193.883	626.233	327.021	550.569	202.514	254.915	359.088	318.908	369.074	361.348	857.089	216.387	287.117	276.452	181.703	734.764	248.126	556.16	461.619	579.925	179.139
CCT2	1.07042	2.10005	4.47063e-116	1.84422e-115	8.10881	7.03839	867.668	398.453	413.744	383.174	426.373	229.563	247.783	600.396	173.295	193.611	204.145	287.096	221.096	151.851	158.714	277.627	168.393	129.092	195.338	361.316	389.889	354.687	278.276	437.41	527.025	369.932	203.346	364.224	335.931	373.688	340.091	186.821	274.425	260.551	288.382	153.383	126.031	279.74	124.507	237.057	199.534	214.611	268.147
IFI27	1.0641	2.09087	7.11151e-20	1.04152e-19	8.5024	7.4383	50.0359	84.8263	138.427	370.663	1179.84	124.777	404.555	118.039	146.479	1226.82	45.485	147.855	221.876	406.967	167.144	62.5592	478.65	160.452	1653.24	552.252	42.9237	81.3161	392.79	179.741	15.0279	4.6036	979.107	547.198	36.5821	36.4167	245.42	32.515	24.0667	37.0526	624.209	56.1425	261.506	480.283	65.1071	572.642	703.733	126.24	41.6608
C1QBP	1.0641	2.09087	9.55323e-90	3.03947e-89	7.31448	6.25038	169.416	169.072	199.056	163.133	297.855	186.015	110.051	187.637	123.119	84.8608	83.6185	179.437	224.016	89.4713	190.486	86.2978	195.95	97.4682	192.288	107.558	122.328	137.185	91.9647	250.92	126.478	181.075	142.292	371.122	207.001	88.4612	103.4	812.362	192.697	111.306	237.721	96.8637	89.5149	198.169	187.627	139.278	119.684	184.019	289.593
KPNB1	1.06404	2.09078	1.44277e-199	1.32678e-198	8.86163	7.79759	861.697	505.072	680.055	457.51	458.87	460.161	510.144	327.966	376.605	532.766	309.066	497.416	468.287	295.201	322.741	451.136	323.979	326.053	291.051	310.726	941.298	641.526	406.055	424.539	482.944	1047.76	250.624	373.298	421.018	618.015	266.58	591.002	827.341	699.622	474.648	315.194	490.639	505.678	371.237	536.839	562.217	355.149	660.909
LAMB3	1.06395	2.09064	3.1734e-12	4.17489e-12	7.70133	6.63738	131.723	144.109	48.034	45.5619	99.0925	321.949	71.515	5.33107	7.27725	38.5862	357.668	116.047	80.421	216.22	167.959	124.696	327.333	82.0634	193.928	265.335	4.97466	16.5899	26.9587	10.8387	4.30065	2.3018	125.895	39.3173	220.101	14.1266	210.062	520.776	175.073	5.9661	543.619	489.748	300.427	863.722	58.4695	58.2202	280.395	82.1254	35.1101
CUTA	1.06362	2.09017	5.61555e-109	2.13514e-108	7.82852	6.7649	295.406	166.973	298.638	181.811	122.927	209.894	133.252	228.858	607.042	262.704	168.634	311.954	347.8	175.943	205.734	160.54	250.798	155.17	626.274	231.303	124.66	176.754	149.826	102.265	250.342	100.622	672.007	285.507	361.4	210.255	113.086	360.104	225.185	110.087	158.309	122.277	145.766	177.069	430.933	219.97	130.772	175.121	164.87
CYP1B1	1.06136	2.0869	9.62158e-19	1.39001e-18	7.96844	6.90708	21.1563	98.536	31.0464	102.733	314.786	73.9137	443.011	39.0595	54.8484	96.3213	168.054	185.482	80.3541	141.088	65.0921	275.193	84.3108	110.276	264.633	42.6607	83.4809	356.775	76.8388	128.609	31.8395	8.65915	47.5695	77.8543	26.1185	35.512	140.254	75.5918	29.6749	28.4267	792.595	57.9146	56.4592	904.238	517.559	17.1053	447.318	35.7098	221.773
HLA-DRB1	1.06098	2.08635	6.81452e-29	1.11547e-28	9.58916	8.52818	28.8559	664.097	234.093	918.948	784.104	436.834	533.067	523.39	293.355	101.495	414.374	1432.15	497.59	710.541	128.155	521.355	306.751	572.221	333.583	1978.43	403.016	202.219	574.077	1097.09	150.303	33.7597	1948.23	1907.51	430.346	62.0174	310.888	201.725	229.214	150.501	779.903	1306.98	642.776	1223.4	107.68	414.006	1871.23	703.654	164.892
GSTP1	1.06076	2.08603	2.65831e-68	6.78802e-68	9.27162	8.21086	892.212	870.703	1507.14	529.374	761.66	608.126	422.677	714.133	311.704	631.107	343.373	985.559	509.623	558.706	419.041	268.294	780.446	353.209	1512.72	507.035	454.248	552.696	329.439	166.996	468.014	149.288	1507.99	584.688	426.94	656.406	239.241	927.421	611.304	731.983	319.598	270.608	332.325	259.28	942.488	341.282	439.752	516.888	2308.45
GPI	1.06015	2.08514	4.25697e-60	1.01057e-59	9.53103	8.47088	756.508	671.733	882.296	513.401	1130.99	916.664	796.324	964.021	1600	398.271	186.497	593.314	1227.19	579.67	831.556	311.477	1114.64	447.729	985.699	414.2	453.246	325.845	536.439	802.863	740.397	648.669	756.825	1126.05	818.352	416.068	1112.86	538.241	1612.07	882.983	1488.45	279.431	819.014	621.972	340.671	625.332	275.213	1056.97	632.976
SFRP1	1.06007	2.08504	2.02179e-13	2.71271e-13	9.78459	8.72452	545.656	181.665	824.89	227.46	1279.09	559.426	172.703	590.301	673.641	753.544	1875.72	77.6802	1869.18	351.517	930.365	607.889	127.457	885.972	131.827	177.698	4196.61	126.276	381.403	38.0106	1254.45	223.494	12.9848	1975.02	25.7535	1806.96	359.388	497.97	749.061	882.41	1314.9	496.196	504.524	216.187	1360.4	678.149	1482.19	467.584	1257.67
TES	1.05906	2.08358	7.81719e-54	1.72965e-53	7.41507	6.35601	147.383	215.895	49.6449	153.066	158.6	343.228	227.669	215.699	183.121	163.971	207.842	98.961	130.826	127.47	257.733	151.714	462.223	142.78	112.662	180.756	185.669	90.1375	174.98	160.297	139.331	64.8888	89.0627	81.7142	64.3228	160.328	208.297	155.306	89.8234	186.981	260.832	150.555	216.852	11.9056	167.08	103.749	133.589	140.045	176.177
KLHDC3	1.05691	2.08047	1.96927e-104	7.18175e-104	8.00598	6.94907	309.597	205.311	755.218	198.453	268.062	281.093	146.017	146.248	331.129	386.11	148.235	197.264	917.298	204.446	199.313	114.077	394.149	248.589	434.245	192.53	219.662	194.124	318.63	96.6196	434.17	182.938	428.042	326.118	375.352	284.178	181.276	339.541	213.732	115.849	127.136	111.908	146.672	97.0468	392.925	274.033	124.957	431.311	288.534
EHMT2	1.05658	2.08	1.32737e-94	4.49163e-94	7.41261	6.35603	279.13	175.056	149.374	146.403	199.156	201.796	126.64	191.667	153.134	249.409	85.2737	163.852	267.624	253.4	100.002	114.399	278.203	109.682	399.08	232.286	262.206	143.465	140.524	74.9172	306.299	164.743	192.317	215.208	203.878	179.184	74.6141	338.322	229.704	150.981	132.217	80.9711	132.327	150.765	205.975	263.117	141.931	186.156	207.569
HDLBP	1.05624	2.07951	3.92825e-174	2.90732e-173	10.1622	9.10595	501.567	1345.79	744.857	1161.65	868.155	1097.18	1185.62	1373.78	1176.79	3060.64	618.368	753.218	1204.22	1090.67	701.811	1306.66	959.931	1163.92	1411.86	1207.39	1009.82	1209.14	721.968	1231.27	1199.32	1354.99	2054.64	973.569	883.932	537.635	879.848	815.192	932.755	2164.73	1722.77	1206.69	1695.71	1115.73	512.105	956.174	1184.57	1636.24	889.254
HSP90AB1	1.05591	2.07903	1.11848e-129	5.31038e-129	11.5643	10.5084	2200.56	1443.07	2630.56	4238.57	2623.39	4025.83	1985.61	2189.27	4470.61	3421.93	1820.93	2286.67	15449.4	3094.09	2609.75	2238.69	2996.77	1811.27	3109.41	2976.05	2309.9	3194.24	4077.72	2090.91	5317.71	5089.5	1479.23	4373.15	2174.97	2781.82	2264.32	3205.98	4794.91	2598.17	2891	1719.64	2558.16	2916.71	1356	5239.55	2401.91	4546.62	2454.87
ARF1	1.05558	2.07856	5.14188e-173	3.76527e-172	10.153	9.09742	442.505	759.908	3101.16	1067.59	1955.81	1630.61	973.568	1189.21	894.309	1068.93	599.216	1897.61	2288.49	745.669	1217.3	658.342	1182.98	646.054	1351.77	990.654	503.2	1622.91	1531.19	724.86	1278.52	455.756	1107.08	1185.92	679.08	2235.24	628.911	1102.53	529.593	1515.26	825.633	645.846	1243.62	1049.23	2484.98	1279.67	1310.43	2327.75	1462.45
PLOD2	1.05434	2.07677	1.30705e-23	2.0055e-23	7.48663	6.43229	172.946	108.539	180.091	112.596	141.486	151.255	244.856	109.056	88.8278	159.704	59.0059	82.512	33.0018	68.1059	229.14	210.013	152.041	183.119	72.9209	120.927	153.886	344.886	472.4	74.4154	230.818	604.387	137.464	55.7628	453.423	185.929	82.8037	14.4403	88.0629	146.881	451.193	129.29	359.782	241.683	105.397	268.319	47.3646	102.481	218.573
DHCR24	1.05411	2.07643	3.51533e-21	5.22861e-21	9.2587	8.20459	242.954	235.098	333.346	69.8558	1737.73	1231.02	404.754	420.126	963.683	260.622	706.759	276.26	287.925	203.949	917.69	153.71	1010.55	858.948	812.634	618.94	28.397	2858.39	489.517	1523.51	212.882	233.359	115.074	155.729	213.45	984.753	1017.6	96.5936	300.906	757.492	1432.05	848.849	402.788	2369.74	94.5744	235.683	1292.4	526.537	272.773
PSMB8	1.05237	2.07394	1.95183e-52	4.22084e-52	7.24707	6.1947	21.2273	78.0384	55.7224	253.558	201.807	51.2312	158.584	30.895	39.9258	88.839	50.4075	189.739	135.127	183.049	62.7076	68.3078	120.444	90.8882	373.842	257.318	27.637	60.733	64.7827	54.4442	32.3038	35.2943	279.673	374.263	107.394	29.0964	140.671	14.489	99.7514	72.3136	206.976	119.901	133.055	263.54	91.9109	110.836	260.027	131.217	32.1915
CD74	1.05206	2.07348	3.19418e-32	5.46783e-32	11.7636	10.7116	190.643	2407.07	1113.17	3656.42	5711.69	2293.24	2868.19	2063.57	1494.78	674.476	2213.25	4569.23	1909.11	2618.84	787.024	2876.86	972.394	2624.11	1362.71	4848.12	1900.37	790.963	3063.86	4334.26	461.367	330.801	10331.9	11362.6	1270.11	510.266	2412.17	777.432	1140.21	1093.5	3403.64	5958.99	2862.01	5834.85	1101.79	892.973	10539.9	3360.57	569.415
DAG1	1.05197	2.07336	9.38702e-92	3.07494e-91	8.24305	7.19107	169.653	818.275	186.169	199.035	344.789	252.314	173.361	133.256	287.381	747.876	296.362	297.397	502.18	267.066	429.792	318.68	336.176	232.436	199.137	396.878	271.188	553.549	1049.4	186.039	212.956	156.413	149.45	240.112	105.731	186.566	314.051	247.509	302.467	289.088	150.269	353.37	517.295	179.982	240.051	481.109	426.082	255.838	347.101
CDK16	1.04967	2.07006	1.63677e-117	6.85413e-117	8.03726	6.98759	174.036	204.641	957.276	183.033	329.722	340.284	166.151	321.732	282.623	318.542	118.549	399.442	443.998	219.027	400.404	119.454	310.601	125.329	414.59	227.48	159.051	147.113	174.218	201.87	170.34	201.681	952.846	219.602	260.292	316.811	413.087	353.786	332.16	140.637	196.964	115.377	110.824	195.475	225.761	225.5	234.403	393.277	336.032
YES1	1.04917	2.06933	1.04583e-60	2.49772e-60	7.64993	6.60076	251.127	203.905	209.673	277.183	201.729	332.048	132.415	240.591	284.974	95.6617	110.531	84.7121	134.236	82.173	235.54	228.206	163.057	215.535	139.482	133.836	680.975	254.04	180.469	102.365	364.774	172.964	27.7176	157.762	54.3864	171.823	138.121	86.0562	328.584	330.444	202.753	162.564	149.642	184.158	332.553	740.619	114.014	176.389	214.833
NOP58	1.04285	2.0603	3.18098e-112	1.25785e-111	7.45758	6.41472	253.757	164.271	428.279	265.254	283.575	134.232	146.535	171.539	183.007	196.394	104.641	207.421	186.513	133.838	105.607	149.652	140.874	119.057	119.194	184.863	332.231	187.281	177.194	178.988	291.54	298.138	87.2731	197.839	120.899	238.343	197.802	223.678	323.049	136.26	236.284	59.1212	132.164	113.348	161.964	160.541	129.363	256.119	318.261
POLD2	1.04283	2.06026	2.80117e-78	8.03485e-78	7.53521	6.49238	141.46	257.024	125.284	126.532	329.932	144.446	66.835	182.033	215.118	242.689	76.7828	385.913	187.359	167.009	97.3035	80.8873	101.272	118.419	408.317	224.444	67.1579	143.156	63.1269	159.042	152.722	108.842	432.079	303.985	276.961	148.998	109.776	393.643	384.159	202.94	172.673	71.2621	95.5885	183.401	145.688	248.979	132.668	220.034	197.667
SAE1	1.04194	2.059	2.21832e-156	1.41156e-155	7.56405	6.5221	470.911	266.76	159.772	218.15	238.898	695.521	108.557	204.596	258.583	186.809	104.211	129.844	209.754	160.208	182.12	202.962	103.102	260.451	299.108	151.879	254.675	120.976	199.018	158.089	325.139	203.435	226.985	254.443	289.047	278.009	201.701	294.611	107.792	185.891	185.044	79.5572	195.929	152.197	68.0242	127.575	257.246	121.592	141.262
URI1	1.03895	2.05474	1.33674e-127	6.23961e-127	7.39235	6.3534	169.463	141.563	218.57	517.969	127.022	153.74	263.257	203.168	234.288	107.06	139.507	95.0132	130.559	734.088	180.781	157.226	191.109	130.302	115.597	114.92	218.971	80.0274	142.663	144.691	160.126	146	65.2988	164.64	104.433	119.634	87.8303	222.361	210.284	79.2217	170.294	89.7564	166.601	144.619	421.632	160.577	100.634	132.016	163.098
RPL30	1.03748	2.05264	4.05378e-78	1.15918e-77	10.4805	9.44306	2566.31	1332.46	3863.26	1003.5	2517.6	1081.7	758.724	1364.61	1307.84	531.2	1103.89	2475.03	1620.76	1906.1	1066.15	831.902	684.701	889.405	2121.21	688.163	1931.77	2706.43	827.478	1259.24	1703.67	1410.67	3602.04	2560.51	2254.14	1506.94	528.257	1881.28	1340.53	803.466	840.083	585.82	1389.12	806.349	3697.32	714.613	947.526	1418.69	1699.19
MLF2	1.03401	2.0477	1.51433e-110	5.87891e-110	8.72878	7.69478	1177.67	1253.41	984.991	286.435	571.744	455.744	182.064	166.69	286.135	751.092	190.581	608.056	364.379	433.353	216.193	183.484	451.093	255.785	718.965	414.178	386.002	374.853	265.159	377.271	358.2	273.914	637.547	760.435	363.468	559.617	200.818	1239.69	348.767	246.623	351.435	176.232	270.757	437.477	603.466	310.111	246.375	867.787	675.199
FBL	1.0317	2.04443	7.01654e-52	1.51025e-51	8.3626	7.3309	441.107	335.219	1413.53	377.704	624.453	545.738	750.997	397.753	381.73	139.978	215.753	216.612	726.953	187.909	230.416	169.045	257.239	240.182	613.756	150.416	246.746	155.717	173.938	251.522	1121.47	201.353	399.159	897.542	637.469	292.568	113.38	683.815	257.455	128.262	239.65	110.683	230.589	291.309	242.334	268.392	188.628	254.664	266.59
CLPTM1L	1.02897	2.04056	6.48571e-103	2.3406e-102	7.88477	6.8558	232.719	328.699	179.908	132.991	630.254	333.728	130.762	212.319	116.747	723.574	153.845	182.809	371.955	186.69	79.5454	187.745	128.944	280.609	670.648	282.395	179.088	281.503	257.977	227.612	205.381	100.512	285.458	208.679	256.399	113.938	334.255	594.246	128.537	256.524	255.472	152.196	126.847	197.748	166.446	124.902	346.142	150.821	180.609
ABCE1	1.02729	2.03819	2.20637e-112	8.74962e-112	7.25551	6.22822	245.678	198.412	199.788	189.725	132.955	298.116	129.667	259.921	105.223	99.578	113.928	92.3403	131.807	119.274	111.861	245.841	98.604	75.3954	69.6979	133.967	415.66	290.76	102.049	120.831	188.349	147.973	53.8954	154.395	96.8898	107.029	85.5745	136.695	150.135	169.249	260.296	106.083	98.5585	481.378	130.383	250.719	146.211	96.5408	169.778
NCBP2	1.02726	2.03816	1.65743e-150	9.86618e-150	7.53881	6.51155	181.735	162.016	265.945	222.689	365.212	133.335	181.466	158.799	178.363	208.143	133.747	180.424	91.0056	89.5675	177.016	152.797	150.822	162.652	143.482	81.1492	176.134	166.517	250.666	93.5085	231.185	287.944	120.609	215.557	138.014	315.392	112.105	270.657	106.975	107.962	174.624	96.7695	78.036	209.435	165.093	401.004	168.205	230.552	195.57
TRIM29	1.02661	2.03723	1.71914e-07	2.09537e-07	7.75902	6.73241	340.94	178.696	161.895	56.5887	186.688	246.471	199.489	542.636	213.051	23.7454	517.037	121.743	114.336	529.353	853.853	27.9318	335.566	194.474	304.259	160.049	6.8747	108.216	157.157	54.5445	1.4417	1.2057	117.654	216.153	3.60954	226.89	48.9172	40.9303	132.04	0.332476	1126.13	15.7418	320.193	318.269	56.6516	302.822	71.5976	113.093	29.1647
CD276	1.02643	2.03698	7.50103e-57	1.71594e-56	7.7724	6.74597	191.852	164.07	178.663	146.025	262.182	335.476	163.523	141.966	281.547	345.606	103.717	223.192	188.429	484.954	447.132	230.049	248.625	321.674	343.454	209.874	135.559	150.671	189.771	77.2756	94.6144	352.833	964.249	177.923	813.525	358.739	298.898	206.701	268.291	333.215	273.203	177.665	166.779	119.326	188.811	213.248	127.07	244.287	132.42
SERP1	1.02638	2.03691	2.00983e-150	1.19382e-149	8.6465	7.62012	285.242	338.278	727.613	407.264	528.589	184.543	287.474	371.874	580.962	473.753	411.085	276.425	181.922	145.435	465.413	614.297	326.723	207.04	387.166	298.144	393.343	285.623	642.692	191.684	327.803	135.916	326.411	450.352	266.457	310.046	337.737	390.936	167.178	284.378	405.506	360.157	291.339	241.868	299.239	574.895	564.222	212.169	225.665
PPP1CB	1.02632	2.03682	1.2638e-109	4.82508e-109	9.25503	8.22871	686.122	529.634	391.412	522.478	1127.29	378.126	631.547	774.055	1301.92	724.605	543.585	485.429	718.887	426.232	1128.61	1037.65	510.324	320.683	600.605	416.668	815.412	909.47	754.806	232.83	695.704	165.949	160.937	351.125	306.284	572.9	514.845	478.773	475.126	321.468	625.817	473.497	585.114	659.575	667.686	760.416	355.55	557.199	814.494
RAB10	1.02589	2.03621	2.50016e-184	2.02352e-183	8.18515	7.15926	396.188	330.418	282.566	308.198	332.426	143.549	338.735	312.12	392.122	328.807	251.436	242.972	233.531	230.335	350.644	211.146	252.132	187.124	269.353	173.788	365.741	270.467	264.005	125.698	410.688	217.575	86.6904	261.547	149.086	285.494	247.921	243.192	280.052	185.152	256.544	240.425	245.542	358.011	243.306	297.365	251.847	256.988	347.339
CANX	1.02431	2.03399	4.58376e-174	3.38343e-173	10.2586	9.23424	1028.44	931.928	780.407	895.12	956.905	878.752	785.988	1155.37	833.457	889.359	1097.7	1239.84	909.365	888.297	980	1790.82	823.631	722.418	1509.24	724.839	1326.02	1375.64	1457.15	1532.52	705.991	1528.83	658.107	678.105	1181.54	1433.76	766.002	1907.29	884.078	1642.17	1227.75	1952.58	1087.69	1296.92	1353	1472.98	1677.55	1199.29	586.646
SUMO2	1.0223	2.03115	2.15436e-135	1.11672e-134	8.23347	7.21117	473.28	323.965	400.894	281.78	145.108	305.593	256.626	456.709	190.483	220.036	214.571	250.497	175.906	185.342	226.003	342.773	132.717	204.817	377.526	325.099	457.133	217.738	236.805	218.78	691.843	223.713	183.869	237.526	247.111	782.415	261.922	575.415	347.188	179.075	311.172	162.244	191.415	306.869	368.785	339.432	187.382	286.735	308.186
DDOST	1.02221	2.03103	3.49556e-155	2.20403e-154	8.76852	7.74631	318.15	451.863	1287.91	424.11	835.107	285.901	302.829	204.134	577.508	494.015	263.259	352.789	738.897	361.975	306.594	798.897	154.214	313.597	330.072	523.746	436.198	298.837	413.367	306.895	418.801	365.328	953.47	258.857	765.385	442.964	612.581	330.321	330.78	658.525	380.572	495.856	413.375	267.077	303.171	220.867	612.489	429.691	527.127
AHSA1	1.02161	2.03019	8.23155e-109	3.12551e-108	7.5481	6.52648	178.821	149.668	121.22	216.725	264.833	155.258	118.335	87.333	223.414	276.267	105.738	243.465	215.124	139.324	132.841	103.645	119.644	207.964	184.864	171.626	115.298	162.088	169.492	270.866	194.898	177.567	208.798	244.732	139.312	140.094	213.789	275.097	369.222	135.096	198.293	109.024	121.16	146.37	198.112	170.998	149.913	188.527	268.406
EIF6	1.01842	2.0257	5.32845e-99	1.84826e-98	7.63923	6.62081	142.029	216.029	789.669	295.803	392.275	308.584	140.262	233.686	209.03	131.877	105.91	249.962	270.855	122.225	140.224	135.703	247.063	131.183	229.151	243.273	140.862	179.041	104.002	169.68	210.634	73.8768	641.043	363.053	295.861	160.678	215.849	437.062	364.938	115.499	165.405	107.968	105.3	172.067	151.902	198.908	153.036	273.939	115.729
UBE2Q1	1.01658	2.02312	4.12518e-231	4.67971e-230	7.71507	6.69849	158.921	137.455	202.827	491.173	213.357	156.385	144.962	192.737	265.152	152.799	132.285	331.508	290.443	169.415	215.482	118.22	355.958	211.023	168.346	318.372	255.884	293.555	175.055	148.881	337.528	162.112	135.009	357.469	154.44	384.463	128.533	132.304	146.886	191.192	194.563	115.886	205.804	206.286	216.206	130.524	197.133	294.341	213.493
PHB	1.01495	2.02084	3.7826e-88	1.17908e-87	7.44316	6.42821	126.274	163.49	340.851	172.356	243.544	184.359	84.7784	324.713	140.335	152.758	89.4868	360.746	258.265	100.17	111.715	151.055	134.013	123.964	244.835	132.897	275.852	217.394	162.496	159.092	169.412	153.234	375.853	222.332	235.026	354.976	107.765	334.858	401.347	132.658	97.9997	125.048	154.394	220.313	133.723	238.192	99.5866	184.841	253.856
GANAB	1.0148	2.02062	2.44584e-208	2.42655e-207	9.69663	8.68183	954.922	1254.26	868.86	409.941	938.714	1250.97	708.479	708.508	632.271	1312.55	577.526	641.53	559.783	742.749	597.082	1225.7	877.411	692.863	913.267	1058.92	1394.58	1078.75	1051.44	813.301	461.001	1093.14	854.169	491.784	951.986	1359.69	859.447	978.425	977.041	1354.34	623.502	896.791	901.698	755.746	430.468	1253.59	210.802	574.948	1002.61
KRT19	1.01466	2.02043	9.5987e-06	1.12916e-05	10.3918	9.37711	357.051	1904.05	341.291	1509.86	1063.5	717.007	1748.68	1626.23	4978.26	2762.17	318.073	431.333	1788.94	391.729	856.927	171.801	2033.52	1482.97	3618.74	1589.17	324.769	293.863	1308.66	1647.78	128.653	0.10961	203.346	4376.97	27.1729	400.81	824.237	766.505	1138.01	929.179	1035.83	1946.02	1046.94	2184.12	5312.02	2187.64	670.146	1144.85	189.019
PLOD3	1.01283	2.01787	2.12211e-72	5.71957e-72	7.6208	6.60796	107.25	195.755	244.417	202.963	311.085	447.669	88.4229	127.925	257.649	186.356	67.3892	597.179	280.861	215.947	172.226	125.186	316.013	204.421	194.216	440.521	51.6466	274.932	176.171	75.971	217.207	184.802	805.393	211.451	319.383	175.113	221.317	161.55	92.7819	316.203	138.778	109.759	175.05	254.851	280.003	203.597	381.932	204.398	121.999
CYC1	1.01274	2.01774	3.10406e-60	7.38148e-60	7.78564	6.7729	336.155	314.855	95.6654	257.515	367.731	204.166	100.611	278.265	204.782	85.9739	71.6239	177.32	552.808	304.969	144.345	114.635	182	199.162	372.605	300.503	48.7793	705.708	186.702	181.021	152.258	82.4263	1025.43	573.375	349.517	292.136	228.575	151.379	278.945	200.76	116.223	58.4802	123.967	144.703	404.171	101.716	156.702	208.835	173.086
CPNE3	1.0117	2.01628	4.02487e-111	1.57802e-110	7.98591	6.97421	437.767	174.409	107.344	234.676	179.495	190.087	218.289	436.497	270.221	180.832	237.786	223.85	465.479	192.224	304.69	490.244	179.37	117.098	76.8058	157.34	378.419	671.675	337.812	270.966	442.503	311.839	75.079	200.138	118.871	175.051	138.268	166.575	284.553	209.072	202.689	217.802	263.199	251.449	453.636	104.72	304.267	131.429	153.369
NCSTN	1.01151	2.01602	7.84975e-176	5.92047e-175	8.23852	7.22701	145.606	202.342	326.39	389.458	141.407	167.887	247.465	169.818	408.517	494.262	247.825	198.518	433.435	445.079	173.042	275.396	317.423	230.543	186.417	421.255	369.593	452.72	331.821	216.447	388.623	217.465	152.239	237.957	225.211	429.763	363.14	204.432	257.981	473.631	256.802	296.417	506.811	400.346	367.094	429.097	384.424	558.655	382.644
JUP	1.01002	2.01393	2.66941e-38	4.93583e-38	9.16363	8.15361	415.094	380.077	433.441	599.986	244.936	390.227	631.387	859.289	1045.77	611.588	525.636	204.543	1572.72	497.914	575.517	273.519	776.787	645.042	564.202	512.453	663.236	515.196	615.064	460.593	454.085	30.033	364.366	481.477	190.089	1054.89	434.1	444.502	481.17	505.161	608.366	381.931	516.805	572.194	275.902	1344.87	335.434	605.704	562.605
NAA50	1.00974	2.01355	3.8082e-100	1.34453e-99	8.23723	7.22749	473.635	357.19	252.398	378.693	359.62	186.567	288.251	325.867	294.516	190.664	221.6	259.77	166.101	455.152	342.466	362.285	220.268	373.522	244	289.538	447.028	386.596	317.421	232.58	446.706	167.374	150.824	284.131	162.105	557.067	298.015	145.354	390.893	195.422	432.133	177.137	273.713	232.134	123.196	556.215	414.508	221.912	235.48
TCF3	1.00956	2.0133	6.78447e-94	2.26531e-93	7.49774	6.48817	159.205	459.656	166.362	155.772	229.107	151.715	151.912	182.495	112.896	152.078	82.7372	123.223	220.294	181.942	125.269	64.3514	150.174	179.598	331.482	231.718	162.091	114.659	91.4251	134.379	154.09	126.161	203.138	315.257	248.125	378.006	89.2525	217.433	182.369	277.137	114.658	48.036	121.115	129.8	240.262	190.246	152.043	169.252	164.481
CLSTN1	1.00835	2.01162	2.28466e-51	4.8909e-51	8.79256	7.78421	341.628	387.312	401.919	225.511	547.489	417.579	333.996	166.439	421.571	315.966	396.253	257.858	598.378	417.137	769.308	872.802	194.425	477.834	263.511	525.384	1670.83	370.896	500.475	191.784	253.616	395.033	486.349	193.958	411.082	452.587	422.944	738.014	361.254	664.029	230.281	791.726	883.284	224.557	252.522	183.488	385.58	354.656	190.576
EIF4A3	1.00733	2.01019	5.09959e-125	2.30272e-124	7.55444	6.54711	219.831	161.815	181.592	214.252	146.972	170.326	130.444	337.243	154.918	197.919	122.848	240.73	195.225	146.028	141.876	215.339	119.796	108.604	348.115	325.187	209.402	294.608	162.757	175.476	345.347	109.938	166.223	309.816	117.29	176.922	186.008	286.146	270.723	96.2888	362.648	92.5088	136.307	252.426	67.3478	131.623	146.518	201.651	157.455
SCAMP3	1.00728	2.01011	8.49597e-158	5.49459e-157	7.35401	6.34674	80.7871	89.225	121.147	234.88	195.77	167.381	113.815	148.976	237.204	129.136	89.8093	352.316	257.909	191.871	170.595	172.46	212.263	129.862	235.367	250.088	225.932	276.874	185.529	102.942	210.585	40.7747	324.413	292.755	162.429	249.571	113.723	170.112	122.548	194.96	129.709	82.8941	174.308	203.322	149.535	128.747	158.941	233.182	131.62
HSPA1B	1.00171	2.00237	9.02955e-18	1.28701e-17	7.41635	6.41464	157.973	153.956	97.2397	525.795	83.2639	190.041	139.565	191.94	407.016	167.928	112.509	216.777	276.716	86.9369	135.832	80.5999	199.152	88.2253	294.043	154.216	223.497	148.456	168.245	49.3008	134.249	130.655	51.8145	147.537	27.2135	183.605	57.4256	253.705	319.6	78.8523	159.124	85.8728	161.344	155.918	313.402	180.631	144.134	137.11	290.307
HTATSF1	1.00151	2.00209	2.32296e-123	1.03044e-122	7.60559	6.60408	576.076	141.831	562.203	224.842	274.073	480.405	138.33	292.285	201.837	205.917	125.621	240.73	245.274	88.1239	145.286	164.852	120.139	80.4349	154.935	417.913	161.469	122.845	392.734	178.662	153.015	187.651	66.5057	125.117	133.675	249.55	152.882	229.239	192.297	66.8831	174.774	97.9006	218.694	248.57	110.428	293.464	154.264	191.203	205.839
[truncated: 363 more columns]

## Sheet: down_cancer_vs_normal
#log2FC < -1.000 #FC < 0.5000 #p-value cut-off <= 0.05 #q-value cut-off <= 0.05 #Condition pair: down_cancer_vs_normal
Gene_Name	log2FC	FC	p_value	q_value	cancer	normal	TCGA-A1-A0SK-01A	TCGA-A1-A0SP-01A	TCGA-A2-A04U-01A	TCGA-A2-A0CM-01A	TCGA-A2-A0D0-01A	TCGA-A2-A0D2-01A	TCGA-A2-A0SX-01A	TCGA-A2-A0T0-01A	TCGA-A2-A0T2-01A	TCGA-A2-A0YE-01A	TCGA-A2-A1G6-01A	TCGA-A2-A3XT-01A	TCGA-A2-A3XX-01A	TCGA-A2-A3XY-01A	TCGA-A7-A0DA-01A	TCGA-A7-A26G-01A	TCGA-A7-A4SE-01A	TCGA-A7-A6VV-01A	TCGA-A7-A6VW-01A	TCGA-A7-A6VY-01A	TCGA-A8-A07C-01A	TCGA-A8-A07O-01A	TCGA-A8-A08R-01A	TCGA-A8-A09X-01A	TCGA-AC-A2BK-01A	TCGA-AC-A2QH-01B	TCGA-AC-A2QJ-01A	TCGA-AC-A6IW-01A	TCGA-AC-A7VC-01A	TCGA-AN-A04D-01A	TCGA-AN-A0AL-01A	TCGA-AN-A0AR-01A	TCGA-AN-A0AT-01A	TCGA-AN-A0G0-01A	TCGA-AN-A0XU-01A	TCGA-AO-A03U-01B	TCGA-AO-A0J4-01A	TCGA-AO-A0J6-01A	TCGA-AO-A0JL-01A	TCGA-AO-A124-01A	TCGA-AO-A128-01A	TCGA-AO-A129-01A	TCGA-AO-A12F-01A
XBP1	-17.8391	4.26469e-06	0	0	-8.34431	9.49482	0	0	0	0	0	0	0	0	0	0	0	0	0	0	0	0	0	0	0	0	0	0	0	0	0	0	0	0	0	0	0	0	0	0	0	0	0	0	0	0	0	0	0
MIR145	-15.8836	1.65414e-05	0	0	-8.34431	7.53925	0	0	0	0	0	0	0	0	0	0	0	0	0	0	0	0	0	0	0	0	0	0	0	0	0	0	0	0	0	0	0	0	0	0	0	0	0	0	0	0	0	0	0
RPS4Y1	-11.6574	0.000309577	1.93322e-100	6.85167e-100	-3.83101	7.82641	0.56859	0	0	0	0	0	0.219066	0	0	0	0	0	0.0445669	0	0.0209165	0	0	0.594184	0.086331	0.786372	0	0	0	0	0	0	0	0.0205312	0.648906	0	0.0980796	1.04887	0.0181498	0	0	0	0	0	0	0	0	0	0
EEF1G	-10.928	0.000513256	0	0	-0.192623	10.7354	0.734428	0.714514	2.63601	0.290945	0.73499	1.19624	0.219066	0.377792	0.764536	0.350409	0.55889	1.48041	0.557086	1.55588	0.292831	0.371973	1.82953	0.528164	2.8777	0.436873	0.794563	1.10721	0.241865	0.677416	0.43984	0.438438	4.61961	1.00603	2.75785	0.699135	0.465878	3.46371	1.10714	0.517185	0.257273	0.395901	0.593994	0.572548	2.32525	0.622676	0.144459	0.258256	1.14583
AKAP2	-8.94217	0.002033	0	0	-0.268328	8.67384	0.473825	0.491229	0	0.843739	0.341246	0.575115	1.89193	0.125931	0.169897	0.659594	0.644873	0.719641	0.423386	0.994481	0.334664	0.760855	0.724188	0.748232	0.086331	0.305811	0.345462	0.272264	0.855832	1.32974	0.268791	5.04204	0	0.410624	0.283896	0.14394	0.882717	0.41467	0.544494	0.517185	0.428789	1.28196	0.697943	0.420991	0.0845546	0.988956	1.93214	0.586945	1.23231
NME1-NME2	-8.47359	0.00281317	0	0	0.149002	8.62259	3.62476	1.58533	1.57429	1.01831	0.76124	1.44929	1.31439	0.881516	1.5857	0.494695	0.343932	1.02806	2.74086	2.11728	0.648411	0.388881	0.495497	1.05633	1.29497	1.81302	0.414555	1.43392	1.26514	0.627237	0.830808	0.657657	4.53637	0.903373	3.6501	1.62446	1.226	0.365885	0.834892	1.71779	0.728941	0.791802	1.63348	1.97024	0.887824	0.256396	1.02927	0.657379	3.50236
TIMP3	-7.76774	0.00458856	0	0	3.63358	11.4013	7.8418	6.47529	4.90592	13.2671	1.75873	4.23284	30.9281	7.70277	8.15505	20.5917	5.11599	11.6788	12.4342	34.1653	34.9724	34.3737	34.9516	49.8234	2.84892	16.0333	11.4693	6.71584	8.1304	16.0071	1.29508	1.97297	9.15598	2.2379	33.8648	2.89935	16.6245	8.46414	3.04917	20.281	21.5895	28.995	12.8006	2.02076	2.57892	1.64826	8.25223	3.56863	16.1282
BTNL9	-7.35712	0.00609937	1.04799e-219	1.13314e-218	2.64015	9.99728	3.52999	1.89793	2.89229	9.57208	1.44373	0.989197	9.87787	0.188896	1.18928	0.948166	23.3659	4.85244	3.3648	24.5412	1.06674	2.58691	8.69026	4.1813	1.98561	2.92705	2.52187	0.308566	1.33956	20.0716	1.61274	4.93243	4.24504	21.4962	5.47514	2.26191	2.40295	1.53672	0.453745	0.221651	0.707502	5.69343	1.24739	0.757784	4.52367	0.64099	2.78084	2.44169	12.4745
CD300LG	-7.35545	0.00610644	7.74409e-167	5.29275e-166	0.883859	8.23931	0.0236912	1.54067	0.183057	0.0872834	0.078749	0.621124	3.40548	0.0629654	0.0283161	0.103062	16.2723	1.60377	1.31472	8.83805	0	0.693223	2.32503	0.770239	0.143885	0.0436873	0.103639	0.0726037	0.279076	0.602148	0.0488711	0	1.49825	1.82728	0.932802	0.164502	0.416838	0.292708	0.217798	0.0369418	0.0643183	0.565573	0.950391	0.0505189	0.169109	0.036628	0.577837	1.0565	5.75079
LEP	-6.88311	0.00847181	1.36893e-71	3.65401e-71	1.65388	8.537	0.142147	0.647529	0.366113	0.116378	0.0262497	0.368073	5.67579	0.125931	0.198213	0.309185	11.3283	2.17949	0.869055	16.9543	0.167332	1.30191	15.8559	0.770239	0.201439	0.0873747	0.362735	0.0726037	0.0930252	1.02867	0	1.97297	0.0832361	1.27293	0.12167	0.0411256	0.147119	0.073177	0.163348	0.0554127	0.107197	0.282786	0.356397	0.0168396	0.422773	0.970642	0.108344	3.40428	2.35653
CCL14	-6.78728	0.00905368	3.56196e-253	4.56458e-252	0.423327	7.21061	0.0473825	0.759172	0.585781	0.174567	0	2.04741	2.29023	0	0.566323	0.309185	13.1554	0.555152	0.779921	1.71628	0.0836659	0.79467	1.79141	0.572177	0.316547	0.0436873	0.742744	0	0.26047	2.25805	0.0733066	0.10961	1.53987	0.636467	2.59562	0.822512	1.27504	0.3171	0.0725993	0.20318	0.0428789	0.886064	0.668244	0.0505189	1.14149	0.128198	0.180574	1.83127	3.82665
CIDEC	-6.72481	0.00945433	8.142e-89	2.56394e-88	2.59476	9.31956	0.0710737	3.70654	0.585781	0.552795	0.0524993	1.47229	14.2592	0.755585	0.0566323	0.164898	21.6462	3.55708	3.8996	76.6713	0.481079	1.65697	6.59392	0.616191	1.0072	0.196593	0.310916	0.108906	1.07909	2.45877	0.0244355	0	0	2.46375	0.12167	1.78896	0.0490398	0.487847	0.308547	0.0554127	0.171516	1.75327	0.549445	0.0841982	0.887824	0.622676	0.162517	1.15041	6.76691
ATP1A2	-6.60345	0.010284	8.1563e-123	3.58929e-122	0.790114	7.39356	0.142147	2.16587	0	0.349133	0	0.368073	2.84785	0	0.169897	0.0412246	5.67488	0.246734	0.311968	6.01501	0.209165	1.57243	2.47749	0.154048	0.143885	0.0218437	0.0518193	0	0.241865	1.75626	0.0488711	1.86336	0.332945	0.451687	1.13559	1.74784	0.196159	0.195139	0.0907491	0.0554127	0.0214394	2.20573	0.282147	0.0336793	0.507328	0.164826	0.216689	0.493034	0.389151
EIF4A1	-6.51531	0.0109319	0	0	3.15635	9.67166	9.26327	3.34929	3.2218	10.9104	4.90869	6.05021	9.61898	3.50507	2.88825	7.709	9.73758	12.5012	11.4537	15.3984	2.88647	4.05789	21.84	8.42861	10.6763	9.74228	6.28741	3.8843	4.96754	6.79925	10.0919	80.563	3.74563	13.4685	13.0998	3.7013	2.50103	16.7331	6.04389	7.73931	7.56812	6.59835	4.23221	5.00137	11.288	4.98141	9.94963	8.05289	19.3062
MLXIPL	-6.49199	0.0111101	9.15873e-135	4.67738e-134	1.37273	7.86471	1.94268	0.334929	2.12346	0.116378	1.31248	0.391078	3.46522	2.1828	3.05814	0.906941	2.62248	8.34784	1.91638	11.4526	6.33769	0.287434	2.40126	0.286089	4.43166	0.131062	0.103639	0.163358	1.4884	2.18279	1.12403	1.75375	1.41501	11.5385	0.24334	0.555196	0.490398	0.780555	1.05269	0.332476	1.5222	15.5721	0.371246	1.44821	2.15614	1.79477	0.361148	0.375645	0.972878
PCK1	-6.48277	0.0111813	1.95019e-73	5.28192e-73	1.07288	7.55564	37.977	1.04944	0.292891	0.116378	0.131248	0.115023	6.89061	0	0.0283161	0.103062	10.06	0.740203	2.31748	19.1999	0.271914	0.388881	0.952879	0.0440136	0.028777	0.131062	0	0	0.130235	0.4767	0	0.10961	0	1.00603	0.0405566	0.246754	0.0245199	0.146354	0	0	0.192955	0.207377	0.0742493	0	0.0845546	0.128198	0.0541722	0.117389	3.78342
SIK1	-6.44573	0.0114721	4.07717e-194	3.54894e-193	2.29281	8.73854	6.15972	1.7193	10.2878	6.2844	2.62497	0.55211	4.3614	0.0419769	0.0566323	11.6666	0.773847	4.02999	15.955	0.978441	0.292831	4.27769	29.0819	6.58004	7.82735	17.8463	4.35282	3.64834	3.29309	0.125447	0.659759	0.438438	0.0416181	1.66303	0.0405566	13.0163	1.74091	0.121962	0	0.129296	0.192955	0.867211	4.60346	9.29548	11.4149	0.054942	0.090287	6.17466	1.62146
ADH1B	-6.35955	0.0121783	5.89881e-106	2.18873e-105	5.03565	11.3952	0.0236912	29.5407	0	1.77476	0	8.58071	141.676	0.0419769	0.254845	1.54592	123.042	41.0196	5.97197	409.229	0.041833	29.4535	25.0798	2.94891	3.6259	0.152906	0.0345462	0	1.45119	10.1362	0.0488711	0.219219	0	7.82239	0.0811132	0.0616884	0.931757	1.41476	0.526345	0	0.0428789	16.5713	3.77186	0.0505189	1.64882	0.018314	1.28208	13.0771	149.283
HSPB7	-6.35521	0.012215	9.98238e-116	4.10568e-115	1.8821	8.23731	1.04241	1.96491	1.31801	0.814645	0.183748	0.759151	7.16942	2.11984	5.01196	1.52531	5.30945	1.06918	3.00827	21.253	7.55085	3.24631	5.33612	11.2235	1.35252	5.02404	0.0863656	1.57913	4.53963	1.55555	0.122178	2.19219	50.3995	0.554343	12.0453	0.37013	1.27504	1.24401	1.68793	2.21651	1.00765	2.3377	4.06886	0.353632	2.40981	0.805816	1.78768	1.76084	2.61596
RNASE4	-6.3443	0.0123076	0	0	1.07332	7.41763	0.213221	1.02711	2.19668	1.51291	0.131248	1.4953	1.39405	1.30129	4.5589	0.886329	10.017	1.70658	1.42614	1.45964	2.92831	1.16664	1.63895	1.05633	1.35252	0.808216	0.466374	0.363018	4.11171	3.3369	0.586453	0.328829	3.24621	1.04709	1.05447	1.37771	1.25052	0.804947	0.526345	0.646481	1.95099	1.62131	1.61863	1.26297	19.4053	0.36628	0.938985	1.03302	0.8864
MATR3	-6.26623	0.012992	0	0	2.2284	8.49463	5.46083	3.33812	3.75266	4.66966	3.30746	2.94459	6.51223	3.61002	2.10955	5.42103	5.03001	3.46456	3.11968	3.19196	2.8551	5.85013	5.16461	4.2033	1.09353	2.7523	7.80745	3.49405	3.63728	4.90499	5.71791	64.5052	0.978025	2.9257	2.55507	5.04817	1.58153	4.03693	4.08371	4.81167	4.71668	3.73278	3.13332	3.83944	6.57412	4.23054	4.09903	2.79386	3.67532
SCN4A	-6.16896	0.0138981	1.72291e-141	9.33271e-141	1.11884	7.2878	0.0710737	0.4689	0.732226	1.01831	0.183748	0.713142	1.81227	0.335816	0.792852	0.226735	3.48231	1.72714	2.2952	6.11125	0.041833	3.46612	2.32503	1.95861	0.316547	0.0218437	1.48549	0.108906	1.07909	5.34406	12.8531	0	1.49825	1.80675	0.689463	1.11039	1.05436	0.41467	0.417446	0.443302	0.77182	14.5164	1.63348	1.07774	0.803269	0.952328	1.73351	0.328689	5.29678
IGF1	-6.07319	0.0148521	1.76961e-204	1.70079e-203	1.66203	7.73523	0.0473825	1.42903	0.805449	4.1896	0.104999	3.12862	4.87919	0.188896	0.877801	6.76083	6.53471	3.8655	1.42614	5.77441	0.77391	11.7848	2.78241	0.528164	0.633094	0.742685	1.03639	0.0181509	0.613966	4.01432	0.562017	0.657657	5.78491	1.68356	0.567793	0.575758	3.80059	0.878124	0.254097	0.480243	3.83766	6.03277	1.45529	0.0673586	1.35287	0.164826	1.73351	1.66692	10.6584
ADAM33	-6.03549	0.0152453	1.89514e-210	1.90755e-209	2.19461	8.23011	0.781811	1.49601	2.63601	0.989211	0.419995	2.5075	4.66013	0.629654	1.13265	2.08184	32.2006	2.1178	3.07512	13.4095	3.3048	3.06033	12.9973	1.36442	1.0072	3.77896	0.120912	0.726037	0.632571	0.50179	3.61646	22.4699	89.4789	0.492749	27.6191	2.03572	2.28035	0.975693	0.217798	0.369418	0.750381	4.43032	0.831592	0.420991	2.15614	0.45785	0.270861	2.62951	3.35103
TIMP4	-6.00927	0.0155249	1.27623e-124	5.7162e-124	1.58611	7.59538	0.213221	0.848486	0.219668	0.552795	0.104999	0.667133	1.51355	0.797562	0.453058	0.164898	3.37483	1.15143	1.38157	11.8215	0.271914	1.30191	2.28691	0.352109	0.230216	0.0873747	0.708198	1.39762	0.22326	0.802863	0.0244355	6.24774	41.4516	0.492749	7.42186	0.678572	0.735597	30.027	0.725993	1.21908	2.70137	25.2811	0.861292	0.420991	0.338219	0.769188	0.090287	0.774768	2.50786
AQP7	-5.98716	0.0157647	7.25692e-95	2.45865e-94	1.73274	7.7199	0.118456	1.2504	0.146445	0.436417	0.0262497	0.805161	7.9262	0.0419769	0.141581	0.206123	13.7358	3.53652	0.668504	31.262	0.041833	2.23184	2.05822	0.594184	0.661871	0.065531	0.0863656	0.0181509	0.669781	21.0752	0.0488711	0.10961	0.416181	1.12922	0.0811132	0.185065	0.1226	0.487847	0.108899	0.0554127	0.0214394	0.697539	0.296997	0.0168396	0.507328	0.054942	0.108344	0.516512	6.76691
SERPINA3	-5.95567	0.0161125	1.21911e-90	3.93297e-90	3.51629	9.47196	0.473825	0.647529	0.292891	3.11311	20.2385	13.3427	2.19066	41.4522	17.6126	3.73083	8.6198	13.776	1.13646	16.0079	11.0857	43.2335	24.2031	6.448	6.15828	1.83487	0.190004	4.9915	0.669781	0.175626	0.268791	0	0.665889	3.8188	0.162226	1.64502	113.699	3.24418	27.4425	59.2546	32.588	81.2351	3.54912	24.2322	7.94814	10.8053	3.62954	11.9737	2.29167
CFD	-5.82861	0.0175959	2.08409e-198	1.87908e-197	4.28871	10.1173	1.0898	12.3924	6.55343	3.1422	1.15499	1.72534	25.4116	19.3094	5.63491	4.72022	20.3565	48.3393	22.8183	133.453	4.20421	3.29704	20.3916	14.0624	12.4604	21.4723	4.301	19.5485	1.67445	79.2075	1.95484	1.31531	194.023	12.524	3.04175	1.02814	3.43279	6.87864	1.47014	2.1611	2.78713	7.3713	1.73743	3.87312	17.1223	1.59332	15.2224	4.78947	17.555
PLIN1	-5.81765	0.0177301	4.82434e-75	1.33138e-74	4.44469	10.2623	0.18953	10.4498	0.402724	1.39653	0.183748	3.97979	62.1151	0.230873	0.991065	1.52531	80.1577	17.1275	3.00827	271.734	0.501995	13.1881	20.0105	2.2447	3.33813	0.83006	0.120912	0.0181509	1.32096	10.9139	0.244355	0.657657	0.20809	6.46733	0.162226	0.534633	1.1034	1.34158	0.490045	0.0923545	1.00765	4.86392	1.30679	0.740944	3.42446	0.238082	0.866755	3.61558	57.6593
FABP4	-5.78092	0.0181874	1.5325e-83	4.60582e-83	6.13367	11.9146	3.10355	27.8661	0.915283	5.7898	0.0262497	7.59151	140.401	0.0629654	1.24591	2.61776	158.639	173.475	5.68228	463.877	0.397413	33.038	17.6092	4.8415	19.8274	0.393186	4.52556	0.235962	1.04188	26.369	0.366533	177.677	32.7534	38.7835	1447.67	2.11797	3.26115	6.43958	2.59542	1.12672	0.493107	4.10983	5.0935	0.0673586	19.9549	0.073256	1.51682	5.09469	327.882
GPD1	-5.77649	0.0182433	1.79096e-81	5.31336e-81	3.96925	9.74574	0.307986	13.3302	0.512558	0.989211	0.682491	2.57651	38.4162	0.776573	1.30254	1.62837	46.7318	6.06555	2.45118	172.142	0.962158	7.3042	11.6251	2.44276	4.37411	1.46353	0.760017	0.834942	0.986067	10.8387	0.830808	1.53453	0.166472	4.59899	0.36501	0.51407	1.66735	0.707378	0.780442	0.480243	7.39661	3.56311	0.638544	0.623067	2.2407	1.52006	1.9502	1.31476	26.8947
ABCA9	-5.72612	0.0188915	0	0	1.92869	7.65481	0.165839	1.54067	0.439336	1.28016	0.104999	2.76055	8.82238	0.608666	3.14309	0.865717	20.9154	5.07861	1.69354	5.85461	0.878492	9.80657	4.2689	0.748232	0.719425	0.524248	6.49469	0.163358	1.56282	5.21861	0.70863	4.49399	3.37106	7.84292	3.12286	2.24135	6.93913	1.14644	0.562644	0.591069	0.836138	5.95736	2.16808	0.303114	1.47971	0.622676	6.33815	4.85991	12.669
GPX3	-5.62607	0.0202481	1.21136e-162	8.07963e-162	6.85551	12.4816	12.9354	85.3845	21.9302	24.323	23.8609	47.0674	154.103	40.6966	68.9498	153.685	134.177	170.205	53.302	521.974	15.6455	101.971	81.7952	99.8449	40.0288	65.946	38.329	16.6625	54.1779	60.2148	43.6419	26.4159	218.786	53.8739	50.1685	229.83	32.9302	56.3951	77.1186	15.1831	125.678	348.468	54.8108	16.4018	107.088	20.1637	67.1735	43.7861	377.888
ACACB	-5.61167	0.0204513	3.4742e-171	2.49134e-170	4.53825	10.1499	35.0393	37.8916	6.00426	8.9029	18.0598	7.45349	32.0234	4.05077	2.66172	19.0458	60.876	28.9707	9.09165	74.6182	13.6166	24.5841	32.7409	11.3555	10.072	17.9118	20.0195	5.46343	10.1956	16.258	30.5933	28.6081	27.5512	10.8199	12.9376	20.0076	20.327	19.587	18.2224	23.8644	31.6446	46.622	17.1961	15.3578	13.867	11.959	7.27713	10.7998	32.3212
PLIN4	-5.59848	0.0206391	1.84907e-75	5.11822e-75	5.72121	11.3197	0.165839	17.0367	1.24478	3.40405	3.8062	8.83376	145.4	1.88896	24.3519	6.30736	76.2669	54.4871	19.81	694.645	1.94523	23.9247	45.8144	7.04218	8.74821	13.8926	0.431828	2.66819	2.86518	14.6272	0.904115	3.06907	3.12136	20.2027	1.29781	4.421	2.91787	4.70772	2.15983	18.9696	2.3369	11.3115	3.50457	5.23713	39.8675	1.53838	17.5879	5.09469	136.7
LIPE	-5.58287	0.0208636	9.43614e-104	3.42772e-103	4.15588	9.73875	19.3794	6.5646	6.37037	1.71657	2.62497	5.65913	45.2271	13.6005	3.25636	3.97817	38.7783	24.7968	5.2589	246.455	8.30384	12.0722	9.41445	8.16453	7.39569	2.11884	0.863656	1.28872	4.55823	4.69173	1.58831	26.5255	4.61961	14.5566	6.77296	6.12771	5.24726	2.07335	1.96018	4.72855	3.51607	7.409	5.0044	5.79284	3.67813	2.05117	10.4191	4.69556	48.4926
CLDN5	-5.49306	0.0222036	1.27535e-189	1.06652e-188	3.80129	9.29435	4.02751	9.6906	12.1916	4.82968	1.25998	10.3981	7.5279	2.98036	12.3458	3.23613	16.4872	13.9816	13.2364	17.3232	4.01596	2.68835	11.5108	10.1892	5.81296	1.79118	3.6619	3.14011	2.49307	8.1039	1.02629	0.657657	305.768	5.99511	135.824	8.63638	8.38581	6.63472	2.46837	2.12415	1.13629	8.10654	4.14311	0.875661	85.6961	2.71047	1.04733	7.34856	16.0633
PDE2A	-5.36224	0.0243111	0	0	2.94623	8.30847	20.6114	5.67146	2.67263	4.13141	1.73248	6.80936	9.61898	1.80501	6.96577	3.15368	35.1026	7.60764	7.19756	18.0129	2.19623	6.2221	9.26199	5.96385	4	1.98777	3.69645	1.63358	4.00008	8.12899	1.75936	2.19219	21.1836	4.8659	20.7244	3.90693	10.7397	3.39053	1.68793	3.23241	2.72281	8.38933	4.81135	3.46897	7.77903	1.68489	3.01559	6.52683	22.2249
PDK4	-5.34739	0.0245627	1.07701e-151	6.53766e-151	5.36904	10.7164	4.52502	62.6317	2.67263	11.6378	3.43871	35.8412	43.5343	4.47054	32.3087	11.5429	166.356	76.1997	41.9375	32.08	1.88248	136.261	88.6178	10.6293	6.73382	6.50941	35.0299	2.48668	6.43734	39.0392	36.8976	41.6516	29.9234	25.1713	30.4175	12.9546	68.6312	14.8061	3.77516	103.659	6.06736	30.0885	8.12287	4.7993	30.3974	5.7506	32.1783	8.40506	204.802
ADIPOQ	-5.25121	0.0262561	3.17352e-49	6.58493e-49	4.56458	9.81579	0.0236912	19.7831	0.0366113	2.53122	0	4.94599	81.8908	0	0.0283161	2.74144	67.6901	21.6304	2.36205	219.604	0.041833	37.434	13.6452	1.6065	2.21583	0.0218437	0.0863656	0	0.781411	7.25086	0.268791	0	0	3.73668	0.0405566	0.0822512	0.196159	0.707378	0.907491	0	0.150076	7.89916	1.17314	0	2.91714	0.036628	0.090287	3.80341	128.615
RBP4	-5.20848	0.0270453	2.26947e-67	5.7212e-67	3.36574	8.57421	1.18456	4.13079	0.805449	1.80386	10.9724	0.759151	18.0431	0.650643	0.254845	4.47287	12.8115	6.49733	1.98323	39.4424	0.041833	2.33329	2.32503	5.72177	3.71223	0.764529	0.155458	0.0544528	1.35817	5.31897	14.7835	2.08258	0.20809	2.68959	0.486679	4.40044	0.490398	0.902516	1.39754	0.332476	4.60948	2.82786	0.237598	0.168396	0.591882	0.604362	0.252804	0.704334	14.6797
HIF3A	-5.13725	0.0284142	8.71055e-133	4.37583e-132	2.19668	7.33393	15.1624	0.245614	6.22392	0.0581889	0.157498	0.276055	19.0189	3.35816	4.70048	29.6405	3.26736	0.0822447	7.48724	1.34736	7.13252	1.91059	8.57591	2.94891	2.8777	1.48537	1.76186	0.0907546	0.334891	0.125447	1.93041	7.67267	1.53987	0.698061	0.730019	7.23811	0.294239	12.4889	0.671543	0	9.58343	0.47131	0.712793	1.31349	0.507328	17.5998	0.848698	0.727812	0.216195
GALNT15	-5.12745	0.0286077	4.64744e-161	3.07019e-160	3.32098	8.44843	0.734428	3.72887	5.60153	11.0268	1.15499	6.62532	17.4655	15.3006	0.934433	10.2649	38.4129	5.1403	4.45669	14.0992	6.90244	10.821	21.3826	8.23055	5.15108	7.57975	17.6186	1.39762	5.61872	8.8315	1.05073	1.42492	0.624271	2.91543	123.373	3.86581	7.65021	1.85382	5.62644	6.8527	3.88054	14.309	7.11308	1.76816	2.57892	1.15378	4.51435	4.13209	22.3113
ANKHD1	-5.03621	0.0304754	0	0	2.72931	7.76552	6.53878	2.90272	5.96764	6.2844	6.29992	5.40608	8.38424	6.23358	5.2668	5.73022	6.16928	5.5104	4.07787	5.03657	2.99106	8.89355	7.39434	5.41368	4.77698	4.47795	6.49469	2.52298	4.31637	12.0931	5.96227	47.2417	5.61844	3.8188	7.62464	6.49785	4.24194	5.4151	5.97129	5.37503	5.16691	7.54097	5.22715	11.9561	8.75141	6.50147	9.73294	8.24071	4.45362
ABCA8	-4.96241	0.0320749	3.73412e-189	3.10391e-188	2.4541	7.41651	0.236912	3.52792	0.256279	2.0948	0.0262497	2.9906	9.20076	0.419769	1.07601	1.56653	35.425	6.66182	3.07512	18.0611	0.460163	30.468	12.235	0.792245	0.517986	0.41503	2.59097	2.08736	3.16286	4.34048	1.14847	30.033	2.49708	0.964967	4.299	0.493507	5.61506	3.04904	0.471895	1.31143	2.29402	11.7074	4.67771	0.319953	1.09921	0.09157	1.57099	2.79386	12.669
LYVE1	-4.80983	0.035653	6.6456e-164	4.47568e-163	2.56676	7.37659	0.426442	3.92983	1.2814	2.44393	1.07624	6.05021	2.70845	2.11984	2.12371	0.948166	36.8652	9.29366	2.91913	6.44809	0.522912	7.99743	4.99309	1.89259	1.41007	0.720841	3.62735	2.55928	1.91632	2.8602	0.610888	3.17868	57.3913	0.985498	9.65248	1.89178	9.14593	0.975693	0.98009	1.95792	1.15773	7.59752	2.64327	1.26297	9.89289	0.750874	0.704239	3.54515	23.7599
AOX1	-4.80614	0.0357444	1.26635e-140	6.80631e-140	3.47741	8.28355	1.70577	4.13079	5.01575	2.88035	17.2723	5.59012	12.0685	1.55315	1.52907	22.4056	32.8025	6.49733	3.20882	14.8049	1.9034	12.4611	12.8829	2.31072	9.89929	8.14769	4.12827	4.46513	2.62331	7.55193	0.781937	4.49399	0.832361	2.38162	0.405566	0.308442	4.65878	1.85382	9.5831	1.53308	83.0135	12.7631	7.21703	0.757784	1.01466	2.49071	14.2834	5.68163	25.7921
RAPGEF3	-4.80232	0.035839	0	0	3.49805	8.30037	6.56247	3.84052	4.61303	6.63354	3.12371	14.953	8.38424	3.73595	11.0999	4.96756	29.1697	11.8432	10.9857	17.3232	4.53888	13.4079	17.7998	6.448	4.28777	9.1525	3.6619	6.62509	6.23269	8.78132	6.01114	7.34384	27.2598	7.00114	14.2759	11.8853	12.9956	7.17135	2.37763	8.68132	4.84531	70.5646	7.03883	5.64128	11.0344	3.68112	6.9521	12.2789	10.6584
SLC19A3	-4.79845	0.0359354	1.81439e-74	4.9725e-74	2.71161	7.51006	0.402751	3.10367	2.67263	1.13468	4.67244	1.54131	14.1198	1.2803	1.52907	0.824492	16.1648	4.2356	3.47622	45.9065	1.12949	7.18585	4.49759	0.682211	1.09353	3.71342	0.138185	4.10211	7.7583	1.22938	1.78379	20.1681	0.915598	2.27896	0.770576	0.452382	0.612998	0.243923	1.50643	0.720365	0.557426	1.07459	3.07392	12.0235	1.09921	6.88607	3.10587	5.44685	17.5118
HBB	-4.7905	0.0361341	3.14153e-71	8.34526e-71	3.07394	7.86444	0.165839	3.63956	1.57429	4.7133	0.944988	2.82956	3.06692	0.335816	2.03876	0.412246	14.7246	6.53846	4.12244	23.0816	1.19224	4.78493	0.952879	7.98847	2.56115	0.961122	0.362735	0.707886	0.651176	1.35483	0.806372	0.767267	67.9207	2.09418	6.04294	1.83009	29.6446	2.12213	0.127049	3.71265	0.578865	3.84589	3.80156	5.59076	83.244	1.88634	3.25033	5.58772	56.6648
FHL1	-4.70437	0.038357	1.21213e-153	7.53969e-153	5.52172	10.2261	125.54	18.0638	59.2005	15.4782	7.53365	13.8718	85.814	20.4638	13.1104	11.0688	139.765	25.6192	27.5201	193.411	28.049	55.424	71.3516	54.4669	11.7122	18.3268	10.1393	7.06071	27.9634	27.6988	2.2725	90.6471	96.9701	36.7098	158.86	20.2749	29.6691	8.31779	12.959	8.75521	7.33229	19.0975	19.7058	25.1247	55.341	9.04712	7.63828	10.2833	89.9372
ABLIM3	-4.60852	0.0409918	5.35939e-176	4.06433e-175	3.78092	8.38944	3.03248	5.13557	1.39123	3.49133	4.0687	7.45349	10.8139	2.62356	7.78694	3.0094	56.4908	7.05249	4.85779	20.9322	10.2072	10.9901	9.41445	5.54572	14.5324	6.77154	3.09189	5.9898	58.7919	12.068	1.27065	60.5044	63.3011	14.9057	20.3594	3.00217	6.20354	2.48802	2.97657	2.51204	8.83305	23.6786	29.6403	11.1647	8.03269	1.73983	6.62707	7.88854	15.0256
TNXB	-4.54448	0.0428523	2.53163e-194	2.22462e-193	3.81574	8.36023	3.71952	11.4322	1.24478	6.54625	1.15499	10.3521	28.8171	1.32227	5.35175	5.3592	45.9579	6.9908	13.8826	46.5481	1.69423	14.135	33.0077	7.98847	5.03598	2.20621	7.72108	0.816792	8.05598	14.7777	23.7025	8.22071	3.24621	4.82483	8.47633	4.72944	9.7344	10.6595	4.26521	7.01894	4.24501	21.7368	7.76648	2.10495	7.2717	0.988956	10.0399	9.6259	21.6844
IGFBP6	-4.53898	0.043016	5.55001e-131	2.73353e-130	3.79466	8.33364	3.2457	4.64434	8.67688	6.8372	4.09495	8.18963	16.7087	17.9451	9.57086	3.79266	29.4062	4.79076	8.80196	12.7518	17.0678	5.73177	12.1206	19.1679	15.7986	10.9655	2.93643	3.01305	5.45128	5.44442	5.62017	1.31531	192.026	6.42627	53.1292	4.56494	16.9433	6.80546	2.74062	3.6203	10.6768	13.1967	3.48972	3.7384	16.1922	2.83867	11.1234	8.12332	4.97249
NPR1	-4.49834	0.0442451	2.96771e-200	2.74736e-199	3.6567	8.15503	2.27436	12.1021	4.97914	4.62602	2.33622	16.1262	11.949	4.07176	18.2073	3.83389	19.8621	10.9591	33.9154	34.5181	3.66038	8.20032	18.1809	20.1582	4.51799	36.0421	8.74019	5.17301	6.92107	14.9032	6.79308	1.53453	34.6262	6.52892	52.1153	7.91668	19.2972	17.9284	3.64811	4.48843	2.91576	6.42867	7.39523	2.66066	14.5857	5.18286	6.03117	27.3282	30.7862
ITGA7	-4.49717	0.044281	1.43945e-145	8.16473e-145	4.53691	9.03407	42.6442	48.4977	35.4764	4.1896	11.6286	10.7201	30.2112	3.02234	4.95533	8.57472	21.8612	13.1592	11.0749	71.7791	3.5558	9.67131	36.057	7.39429	7.53958	5.76673	7.80745	6.55248	3.14425	12.9462	108.763	50.0915	95.3886	8.06877	122.481	23.1743	9.09689	5.97612	7.29623	5.85528	23.5834	8.9926	4.7668	4.31095	20.0394	8.51601	9.01064	8.54592	68.2744
PILRB	-4.46499	0.0452798	0	0	3.08657	7.55156	4.09858	4.51037	28.0077	8.78653	6.58866	8.18963	12.7257	2.74949	2.40687	9.46105	3.20287	17.5387	5.99425	19.4565	6.33769	1.16664	24.0507	5.10558	6.70504	7.14288	3.83463	18.6228	4.11171	5.19352	3.86081	16.4414	3.07974	6.48786	2.35228	6.00434	3.84963	4.80529	2.50467	4.65467	5.93873	2.09262	17.6862	3.51948	10.6116	13.4425	18.1657	7.04334	7.35064
CD36	-4.44999	0.0457531	4.94226e-102	1.77204e-101	6.01965	10.4696	3.38785	33.0686	4.8693	26.9124	1.04999	13.6877	119.112	7.32498	31.1194	14.3462	179.619	113.128	20.4562	246.134	4.66437	129.633	67.4257	18.7718	18.0432	3.16733	23.0769	11.5077	9.87927	245.777	6.57316	49.3243	60.0549	80.7698	100.337	3.02273	41.8064	14.7818	6.17094	16.2544	10.8269	12.2918	11.7017	20.8812	39.5293	8.93724	32.1422	13.5232	301.787
HSPB6	-4.42602	0.0465195	1.89294e-143	1.04584e-142	3.35752	7.78354	0.758119	7.07816	3.18518	1.92023	8.50489	12.6065	26.4472	1.2803	91.9142	2.63837	51.4823	5.40759	3.85504	51.8253	2.42631	5.68105	14.2551	3.60912	1.78417	1.35431	0.673651	2.37777	6.30711	4.44084	1.66162	5.04204	7.24154	2.2379	7.42186	3.82468	6.3997	2.04896	1.21604	6.64952	4.71668	7.88031	1.24739	0.48835	12.3873	5.34769	1.58905	3.21646	12.3015
G0S2	-4.3911	0.0476591	1.12486e-61	2.71458e-61	4.59027	8.98138	3.7906	9.82457	17.5002	5.20791	23.2572	4.0028	35.6878	5.93974	5.57828	3.71021	14.5311	59.319	6.28393	312.027	3.34664	14.3548	12.1206	12.1478	26.0432	11.3369	3.50644	12.506	3.44193	7.80283	1.22178	3.61711	24.8876	7.08327	93.2397	1.37771	23.9805	10.7082	6.53393	2.08721	4.90963	28.4106	4.87075	4.59722	61.5558	1.64826	3.84623	12.8893	44.4281
GPAM	-4.31329	0.0503001	2.95801e-70	7.78306e-70	4.94495	9.25824	32.9308	14.3349	55.1733	20.8316	11.6286	20.4281	37.8785	14.0833	9.88233	22.8797	70.678	11.946	17.2697	51.296	14.5788	48.1367	24.6605	16.153	17.036	13.128	40.7818	38.1351	17.4329	20.4981	67.4176	75.5209	9.19759	11.6207	22.0222	37.6711	25.9175	97.8864	47.0988	28.87	47.5741	20.5868	22.7203	33.7466	23.4216	26.5736	18.5991	11.4102	42.4175
TXNDC5	-4.2504	0.0525413	0	0	4.00374	8.25415	7.93656	14.5582	2.41635	14.9545	7.9799	18.8408	19.3176	16.2871	6.85251	28.816	7.48052	13.7143	19.81	18.9914	23.5938	29.2675	24.7749	17.8475	5.49641	24.8144	28.6043	21.9263	38.3264	18.6917	43.4219	48.8858	3.82886	6.93955	8.67912	9.08876	20.891	18.9285	29.0942	30.3477	12.8422	19.2295	15.5181	3.38477	2.40981	26.0791	7.83691	11.3398	8.82076
AOC3	-4.19937	0.0544332	4.93423e-140	2.63667e-139	5.02114	9.22051	10.59	26.1244	35.9523	20.4534	2.99246	25.121	50.2258	8.1855	47.8826	16.2631	60.9405	30.3689	21.7264	142.74	16.022	46.8517	33.5032	30.9416	8.54677	6.46573	25.2187	14.0307	19.0143	55.0212	7.74606	11.0706	16.023	9.9987	53.0886	24.5931	44.0378	12.3181	13.322	16.9748	11.5773	32.6335	16.8546	3.63736	46.04	6.97764	8.95647	23.6187	114.086
PEAR1	-4.17702	0.055283	0	0	3.01466	7.19168	2.60604	3.48326	1.39123	5.03334	1.04999	6.80936	9.47957	2.32972	5.15354	4.65838	23.1294	7.3609	6.57362	15.3503	3.5558	13.8137	14.903	6.448	2.30216	2.77415	3.80008	2.25071	4.91173	7.47667	4.03186	16.6606	11.6947	4.02412	63.1061	2.63204	11.5489	3.41493	1.97833	2.93687	6.04592	8.9549	6.11814	1.51557	8.41319	3.36978	4.82133	5.04773	15.8471
ADCY4	-4.14779	0.0564146	7.87051e-294	1.20362e-292	3.58963	7.73742	5.30684	6.81022	4.5398	7.18633	2.20497	9.22484	9.63889	3.69397	13.9032	4.78205	22.979	15.5031	26.6287	26.065	6.77694	9.62058	21.5732	15.4708	4.71943	3.32024	4.33555	8.58539	7.46062	10.4623	2.07702	3.28829	29.2575	7.6992	51.5069	11.8236	15.4721	5.19557	3.03102	4.72855	3.79478	9.89752	8.71687	1.7008	16.6995	3.22327	6.86181	11.4102	23.5004
SVEP1	-4.12989	0.0571189	1.06186e-174	7.90112e-174	4.41852	8.54841	10.3768	8.81979	6.11409	9.04838	2.65122	7.72954	24.7943	14.629	8.24	11.2955	94.3664	11.5143	8.31173	34.7427	24.4304	73.4986	25.2322	12.7199	3.6259	17.6497	12.3848	5.22747	15.7585	34.1217	2.39468	119.365	87.6477	3.26446	102.77	3.33117	19.6404	8.17143	3.55736	12.2277	6.81774	25.9598	13.8104	2.96378	5.70744	2.19768	7.34936	16.4345	24.4084
RPL17	-4.1269	0.0572372	0	0	5.86398	9.99088	105.995	121.467	76.0783	25.3704	63.1567	114.011	33.9552	23.633	51.1106	34.0103	77.5567	40.1149	60.8561	49.3712	17.7999	38.6683	71.6565	39.0841	77.3814	39.3623	34.8571	54.3802	21.8237	62.9244	87.1371	114.652	65.2155	112.573	75.6381	27.6981	24.667	272.999	88.4078	63.4475	42.6002	48.8655	29.0612	43.6989	45.0253	90.1049	43.4642	58.178	46.0928
MAOA	-4.07203	0.059456	1.48879e-93	4.95309e-93	4.39886	8.47089	1.06611	5.82776	18.745	3.57862	1.36498	5.015	13.6219	13.8314	2.8033	1.09245	67.4107	4.56458	1.98323	31.5828	7.59268	57.1994	4.57382	2.81687	3.59713	3.77896	2.29732	11.1084	2.17679	9.40856	7.91711	0.219219	5.70168	2.77171	6.77296	40.8788	4.95302	20.2456	3.17622	6.00304	7.80396	4.37376	2.07898	12.6634	3.04397	2.34419	3.10587	6.29205	22.2897
AKAP12	-4.03692	0.0609207	1.27257e-152	7.84513e-152	5.04511	9.08203	43.0707	44.7911	13.5096	26.4178	5.51243	18.9788	42.9966	133.172	25.2297	15.15	86.0045	12.5834	14.3951	50.5421	34.805	116.073	42.2697	59.0663	17.0072	9.89518	23.7505	10.4731	22.6051	38.964	22.163	283.341	7.86582	9.32117	84.155	6.49785	46.6369	7.46405	17.3149	9.06921	16.6156	46.9614	22.2451	5.25397	17.8833	4.77996	8.25223	12.9128	66.9557
SEMA3G	-4.0186	0.0616994	5.73098e-151	3.42621e-150	4.39964	8.41824	4.78563	12.8166	5.19881	14.9255	3.04496	12.9286	21.9066	8.47934	4.21911	9.13125	34.2212	24.2211	14.6848	57.5676	11.0857	24.1614	24.7749	11.0254	3.91367	3.25471	12.1603	41.8923	10.9956	21.301	4.98485	6.57657	34.8343	10.2656	29.2413	20.5422	7.11077	7.90312	9.07491	37.1634	5.12403	33.5007	16.4982	3.78892	48.2807	8.29625	6.78958	19.0875	70.3715
PPARG	-3.97339	0.0636634	1.16231e-125	5.29159e-125	3.50663	7.48003	4.38288	9.86923	3.07535	4.56783	6.69366	5.17603	8.9817	4.53351	11.2415	1.48409	14.8321	8.2656	3.38708	22.456	17.6326	9.04572	11.6632	8.09851	4.23022	2.53387	7.66926	2.77709	6.08385	13.2723	2.22363	27.7312	44.1152	3.44924	41.6517	24.1613	10.0777	24.124	5.51754	2.53051	2.80857	3.78934	4.21736	12.2761	20.9273	1.19041	7.31325	27.7508	17.6848
RPS2P46	-3.9471	0.0648343	2.45505e-203	2.3433e-202	3.50919	7.45628	6.27818	10.2935	20.5756	8.75743	24.8322	7.45349	4.83936	7.07311	10.9867	4.78205	1.95611	17.7854	6.39535	4.52329	5.50103	4.54822	19.2863	3.5431	16.2878	14.6571	14.3021	37.4091	4.4466	40.645	2.81009	13.2628	10.8623	12.0108	11.8831	9.5617	4.97754	30.8319	12.0515	12.3386	6.81774	16.2131	9.66726	8.30194	28.7486	12.9297	2.31135	11.152	34.2021
CYP4B1	-3.90168	0.0669079	1.02401e-42	1.98492e-42	3.4903	7.39198	0.450133	2.36683	1.53768	0.0581889	1.65373	1.15023	1.59321	0.356804	19.8779	0.453471	9.28617	0.493468	0.824488	0.850121	0.376497	1.01447	2.85864	0.41813	5.52519	1.41984	0.0345462	0.181509	0.0372101	148.605	0.0488711	0	1.3734	0.123187	0	4.50325	1.93707	0.878124	0.145199	0.0369418	1.02909	1.03688	0.0890991	1.80184	1.14149	0.018314	0.343091	1.00955	1.03774
DPT	-3.80974	0.0713108	3.62072e-119	1.54424e-118	5.21238	9.02212	1.51624	27.6428	5.93103	45.591	0.498744	35.8872	44.5301	46.4685	6.99409	7.58533	47.3766	31.2119	12.0999	62.8929	27.5679	35.1177	39.0299	13.1821	13.3813	101.398	44.5992	9.8378	18.8841	51.1825	0.610888	1.0961	431.579	13.8996	7.38131	6.68291	23.8088	8.83003	41.8353	57.463	12.0704	12.4803	18.5178	3.18269	8.79368	2.65553	13.3805	24.1352	15.5012
ILK	-3.80446	0.0715722	0	0	3.82251	7.62697	14.9255	14.4019	4.83269	25.3413	4.54119	19.6689	18.8994	11.8795	20.5575	20.4062	10.4899	15.6676	17.8268	17.7723	11.1485	15.9441	31.2926	23.7233	10.4748	14.7226	6.59833	9.94671	12.3351	20.2974	9.60316	17.6471	16.231	17.8211	25.5101	7.09417	15.8889	10.7082	20.4185	12.4124	7.91116	18.3057	12.3848	17.429	4.77734	13.6256	15.2766	10.9876	8.92886
ITIH5	-3.79548	0.0720188	3.81602e-112	1.50681e-111	4.60032	8.3958	12.2721	14.1786	2.30651	2.90945	2.20497	15.183	33.2582	9.25592	13.9882	6.18369	69.9902	36.784	10.9189	107.949	7.88551	29.5719	37.7721	4.68745	8.57555	8.03847	3.45462	11.2899	6.38153	14.3261	1.29508	20.3874	4.99417	10.9842	5.75904	82.5596	16.9678	6.65911	4.21076	2.65981	4.84531	9.93522	11.865	12.3435	5.83427	2.10611	12.3332	15.9649	93.4179
HERC2P2	-3.75701	0.0739653	2.33156e-199	2.13701e-198	4.32603	8.08303	21.7012	11.9904	16.0724	12.8597	6.58866	13.7337	22.5837	10.0955	2.29361	18.0564	43.8084	29.4025	14.3283	14.6445	13.7212	26.2579	18.8289	4.5114	5.20864	22.5645	19.5704	12.5423	4.76289	12.5698	16.2496	151.261	11.445	12.0724	38.7316	17.1494	6.96365	23.685	12.2874	22.516	9.47623	29.4663	4.7074	8.25142	58.7655	4.79827	12.4777	10.2833	40.2555
C11orf96	-3.73539	0.0750819	4.472e-88	1.38928e-87	4.1869	7.92229	4.80932	10.4274	22.4061	11.4923	4.43619	6.46429	15.9121	15.1957	12.7706	6.96696	14.0367	18.6284	28.7457	99.1594	9.18233	10.4322	14.8649	20.9285	22.9353	10.5723	7.34107	8.71244	8.74437	11.8673	2.29694	0.767267	119.319	7.59655	182.464	4.85282	20.2044	5.31753	5.04565	2.53051	3.58039	5.59917	4.27676	2.39123	36.8658	3.20495	4.18932	12.5137	30.7213
MTMR3	-3.7134	0.0762351	0	0	3.62169	7.33509	19.4505	8.86445	26.2869	7.41909	7.84865	14.1938	11.0329	15.4055	10.1655	7.11124	23.8818	8.16279	7.82149	8.87013	14.767	11.193	12.9973	14.7446	7.05037	9.06512	13.6285	14.4844	17.3399	12.9964	12.8287	25.7582	8.282	9.11586	8.67912	16.1007	10.421	5.90294	11.5977	11.2857	15.6294	13.9319	13.6322	15.4756	9.97745	6.62967	8.72173	10.2363	7.99922
ARHGEF15	-3.69426	0.0772533	2.8273e-193	2.438e-192	3.95751	7.65177	4.52502	10.1595	9.11622	16.5257	3.46496	13.2967	14.06	8.10155	17.2162	6.47226	33.4474	15.7293	11.8325	34.1973	5.89845	19.0045	21.2683	13.2261	6.44605	6.18176	10.9166	7.62339	15.7213	28.6271	3.54315	2.19219	28.4251	10.6146	48.4246	11.4946	27.0455	8.39096	6.22539	9.64181	7.37517	13.6303	13.4688	3.8226	26.0428	3.88257	9.44402	14.4623	41.3149
SHANK3	-3.67958	0.0780434	3.76787e-262	5.08754e-261	5.49433	9.17391	52.2629	53.6779	28.5568	26.5923	26.6959	31.3553	25.3519	32.679	29.8169	37.0815	32.1577	99.9479	48.3997	71.8433	57.2275	28.2193	86.1784	76.2316	24.0288	27.3046	50.7139	56.3042	79.5737	38.0106	67.5154	57.8738	46.7787	34.2666	119.074	50.6051	39.1093	44.6868	17.6416	50.9797	26.3705	31.1065	67.4035	37.5019	47.6465	15.3655	29.9211	35.8037	56.0162
MYO15B	-3.66827	0.0786577	2.22838e-233	2.59166e-232	5.01374	8.68201	2.32174	6.5646	12.0085	10.6486	9.44988	8.0056	28.8171	10.7881	9.88233	16.7372	42.7981	54.0142	63.129	50.4459	16.4613	14.9297	51.1887	44.1457	27.6547	13.5212	11.2793	3.68464	33.9914	9.80999	50.8992	314.799	36.3742	27.1833	31.5936	26.67	3.82511	65.1763	13.3401	8.60744	32.8452	15.2893	15.919	8.84081	45.2367	27.3428	20.5854	28.0325	42.1148
APOLD1	-3.62601	0.0809955	4.70448e-136	2.45698e-135	5.37006	8.99607	148.449	102.31	27.312	22.1118	11.2874	41.4543	34.8315	8.0176	34.4041	17.7884	44.2813	34.7073	52.2101	55.6428	18.2601	46.6488	68.188	35.7831	25.7554	14.5042	25.9615	20.329	19.3678	13.172	23.1893	35.075	43.1579	17.739	70.9335	53.8129	122.698	25.7583	15.8992	11.6182	9.96934	20.8885	33.6646	13.1518	99.4363	25.603	17.6963	23.5248	183.204
LPL	-3.61527	0.0816011	1.81396e-55	4.08547e-55	6.57372	10.189	47.2166	120.708	81.387	24.8758	0.472494	14.0558	128.751	149.984	7.70199	39.3489	132.07	60.1003	864.665	145.146	26.1038	191.279	43.2607	21.6767	24.2015	7.77635	77.0726	48.0636	109.026	17.3619	137.572	8.54954	48.9429	69.3339	91.4146	17.5401	10.1267	18.4894	41.5812	119.839	21.8682	1218.36	7.55858	1.76816	169.87	277.604	9.8774	45.1478	75.5386
GHR	-3.57694	0.0837981	1.56442e-91	5.09447e-91	3.81659	7.39352	0.402751	4.93462	3.2218	1.77476	2.46747	1.74835	13.1639	4.78537	3.93594	1.21613	46.6888	3.10474	3.69905	23.9959	24.7233	9.90802	4.45948	74.6691	1.43885	6.26913	27.827	5.64494	6.23269	48.0714	2.83452	58.2026	4.28666	1.74515	31.3908	4.83226	2.64815	66.03	2.26873	4.11901	6.36752	2.88442	2.40568	13.5727	7.44081	24.4309	0.812583	4.48426	12.0853
LMOD1	-3.56698	0.0843783	4.25353e-170	3.01119e-169	4.57026	8.13724	7.13106	16.3445	18.745	11.085	2.28372	19.4159	16.1511	24.8923	19.6514	16.6754	152.211	11.7404	32.0436	29.9467	53.1906	38.8205	55.1908	63.0055	14.8777	23.198	10.2602	6.17131	60.3733	20.1218	1.90597	10.5225	11.7779	5.44077	5.67793	7.75218	17.0659	6.09808	4.31966	4.80243	5.78865	29.2024	20.1216	2.37439	22.7875	19.7059	5.67002	16.9745	39.4772
PPP1R1A	-3.5548	0.0850937	1.38316e-47	2.83179e-47	4.79909	8.3539	93.1302	31.9075	9.11622	7.27361	5.95867	1.19624	21.2693	24.5985	5.91807	1.21613	20.9154	4.54402	87.2174	40.5171	1.29682	2.87434	1.94387	13.6002	11.0504	1.0485	26.4797	3.06751	8.94902	2.6344	6.49985	1.0961	1.87281	67.3218	2.19006	562.084	0.612998	60.0539	8.16742	14.2595	6.43183	27.2417	1.39589	3.85628	319.617	46.7374	0.325033	1.83127	25.057
LAMA2	-3.55025	0.0853628	7.69429e-139	4.07223e-138	4.7584	8.30865	4.02751	32.1308	9.29927	10.7359	1.04999	9.91498	31.3065	5.39404	11.1282	18.5305	84.9297	23.7276	26.963	33.3953	24.9115	109.445	31.5212	15.5808	4.48921	7.49238	16.3576	12.6875	24.9307	30.3834	26.6592	375.961	22.557	20.3464	30.6202	1.87121	20.1063	6.53715	8.43966	7.61001	10.8269	47.3573	12.5927	2.05444	6.42615	52.4879	16.0891	20.1909	20.1926
TTLL3	-3.50785	0.0879088	5.20343e-267	7.09512e-266	4.22223	7.73008	4.52502	4.95694	11.9719	24.7594	6.45742	9.13282	15.2948	7.6398	11.468	13.4186	19.1312	26.3594	32.6675	19.5849	17.2143	11.8186	56.906	11.4876	7.94245	18.5453	18.0504	4.70109	22.7354	13.0214	5.37582	187.432	22.9316	14.9467	19.3455	19.9048	3.16307	10.4155	14.8465	6.92659	23.2618	14.8369	13.7807	9.95223	55.3833	6.48316	21.9939	17.6788	48.0602
S1PR1	-3.49693	0.0885767	4.12758e-176	3.14742e-175	4.82783	8.32476	10.9927	23.1771	10.0681	25.4286	2.75621	31.3553	29.6137	8.85713	20.246	11.3574	51.0524	23.9332	22.484	44.1101	6.58869	37.8398	36.2475	18.4417	9.15109	9.76412	23.8369	12.3245	20.1493	31.688	7.11074	14.7973	30.0066	18.5192	75.5975	21.5087	45.8522	8.24461	8.34892	11.0087	9.77639	25.9409	26.3882	6.7527	81.1725	5.366	18.9964	22.9143	76.6628
SRPX	-3.49658	0.0885984	3.22986e-149	1.89012e-148	4.89895	8.39552	4.90408	21.9936	20.2094	16.0601	37.4845	14.5619	20.7913	16.2241	8.83464	7.02879	57.0497	15.3386	22.6846	47.6228	19.2432	21.7943	35.8664	22.2049	16.3453	33.9451	11.763	5.57233	11.7212	10.5125	60.1847	40.3363	305.435	6.81636	184.654	2.8171	39.3299	14.2451	12.233	32.084	59.4945	15.327	18.7554	6.71902	17.5028	5.366	3.57537	15.5423	35.2398
STARD9	-3.47808	0.0897412	9.95962e-210	9.91663e-209	3.81011	7.2882	15.115	11.3652	2.92891	16.1765	7.08741	5.29106	19.3574	5.24712	6.05966	3.58654	20.2705	22.1444	10.2058	20.7718	9.32875	13.5939	16.2371	7.90045	3.05036	8.84669	9.29293	12.2519	10.0095	10.2616	7.55058	325.65	16.3559	8.52045	49.2357	13.263	3.99675	5.00043	6.62468	4.83938	9.06889	9.40736	10.1425	1.97024	9.76606	6.51979	9.08287	6.40944	18.9171
ADRA2A	-3.46899	0.0903086	2.49677e-108	9.44135e-108	3.78627	7.25526	4.00382	9.04307	1.75734	15.9438	1.36498	5.26805	21.5083	3.35816	1.35918	7.17308	44.4532	9.3759	3.65449	35.9617	5.60562	38.3471	21.4207	4.90752	9.55397	4.1503	1.52003	4.62849	3.29309	38.4873	0.293226	3.5075	4.24504	1.19081	31.0258	1.97403	11.0585	37.2227	7.38698	1.27449	1.09341	5.4672	11.6571	0.623067	2.49436	1.11715	6.01311	7.84159	10.8314
NEAT1	-3.458	0.0909992	1.1855e-177	9.16612e-177	8.71125	12.1693	41.7439	137.053	34.5977	350.53	133.69	274.422	344.73	168.579	407.413	425.623	457.236	945.527	356.87	494.995	265.89	147.555	1712.25	465.048	575.396	333.422	69.3861	146.877	234.107	217.375	14.9057	11314.8	291.659	342.974	192.482	83.4027	122.183	430.866	206.745	93.001	224.664	354.746	220.253	152.618	802.677	141.934	417.704	315.659	85.6782
FZD4	-3.42782	0.0929229	3.39513e-97	1.16597e-96	5.42965	8.85747	15.5178	24.7177	17.1707	23.8865	10.2111	31.8384	114.751	17.0846	27.3817	11.3574	96.9674	25.4753	21.615	42.1371	28.5301	64.6726	40.5545	40.1184	21.0648	10.9218	36.7917	16.5355	29.7681	48.3976	73.5998	102.266	48.1521	16.1991	109.665	28.5206	50.7562	27.5633	24.0304	30.0337	33.81	43.5491	28.0365	18.0521	70.0958	10.5122	12.6944	20.9892	87.0402
GSTM2	-3.41121	0.093999	1.0478e-147	6.05495e-147	3.76352	7.17473	0.473825	1.51834	66.779	4.48055	12.9148	3.08261	18.3617	2.83344	1.61402	20.4474	43.7654	7.05249	20.122	10.2656	25.288	18.176	32.8172	8.31858	6.56116	13.7397	5.59649	1.85139	4.87452	5.06808	12.7553	40.8843	55.4353	10.1629	41.2055	26.1764	4.1929	12.2937	10.4724	2.30886	15.3721	12.7254	15.6518	0.522029	3.12852	15.1091	6.53678	15.331	3.15645
EDNRB	-3.40598	0.0943403	4.53619e-115	1.84378e-114	4.08811	7.49409	7.39166	4.91229	10.3244	4.97515	0.839989	11.1802	9.43974	1.9939	12.7423	4.88512	38.7998	10.8357	12.6793	17.4676	2.09165	161.166	8.69026	6.99817	1.89928	2.14068	3.76554	2.63188	5.1722	8.88168	15.4188	3.28829	3.4543	12.7704	9.49025	9.2327	12.9465	1.97578	1.90573	15.1831	11.0413	31.9171	6.94973	1.27981	22.1956	5.25612	10.1663	7.67724	70.2418
CHRDL1	-3.38982	0.0954029	2.68911e-109	1.02386e-108	4.76977	8.15959	39.6354	19.4928	10.8736	2.88035	6.92991	12.1464	31.9239	7.22003	1.35918	18.5511	62.2517	22.4323	6.93015	69.726	0.752993	26.427	75.2775	7.04218	2.27338	5.50461	6.92652	0.19966	6.86526	10.7634	0.464275	534.785	0.624271	7.57602	0.162226	2.40585	3.82511	11.5376	9.03861	7.72084	3.92342	12.9893	26.2991	0.976699	4.81961	23.8265	46.9131	17.9605	48.017
NOTCH4	-3.38716	0.095579	2.04324e-191	1.72957e-190	4.80248	8.18964	27.7424	16.7464	21.5641	22.3154	6.77241	18.2656	18.6405	15.9512	34.0643	18.0152	40.6055	30.6773	38.5727	48.2324	18.7202	24.415	45.4333	34.1326	12.9784	15.8803	22.2996	17.8605	21.8981	46.9675	11.5091	10.8513	60.5543	17.123	122.44	24.3052	39.5506	23.8557	17.7324	19.5422	26.4563	27.7696	21.0719	8.30194	94.3207	11.3364	17.2629	22.4917	68.1015
PLA2G2A	-3.37207	0.096584	1.54259e-33	2.68884e-33	4.42514	7.79721	0.307986	1.74163	0.0366113	1.22197	0.0262497	8.74174	17.585	0.0629654	0.141581	4.6996	2.62248	31.7876	4.43441	32.0319	0.188248	4.54822	12.1206	0.41813	64.9785	0.0436873	0.397282	0.0181509	0.334891	9.68454	0	0	0.873979	3.65456	3.0823	0.308442	1.29956	10.1228	1.72423	0.0738836	17.3874	0.848359	0.787042	7.14001	8.41319	0.531106	203.037	2.5356	88.4455
DUSP1	-3.36378	0.0971404	1.41568e-150	8.44528e-150	7.07235	10.4361	41.0332	129.774	42.8352	97.8737	32.2871	125.306	245.214	41.1164	75.4342	28.2389	291.611	171.398	198.456	469.556	48.9864	108.092	295.85	118.089	132.058	83.3336	65.2924	12.2337	19.7585	20.9999	16.3718	28.1696	516.439	123.146	247.72	35.4914	250.692	16.9771	17.1153	14.1857	30.3583	231.602	58.2114	69.4635	282.243	40.1626	137.796	85.0132	168.632
UBE2V1	-3.35959	0.097423	0	0	3.87921	7.23881	11.0875	12.2137	20.5389	18.1258	25.1734	15.183	16.1511	12.2992	17.8675	17.7678	9.26467	13.7349	14.0163	20.2586	8.99409	14.321	15.4748	10.7613	6.18706	9.43647	14.9412	12.506	14.5119	19.5949	16.4207	108.842	3.03812	12.9141	10.7475	25.8474	14.0254	8.63489	14.9554	10.3622	12.5635	13.291	11.2116	13.1854	12.0913	10.1826	14.4279	13.6406	19.9981
MEDAG	-3.32925	0.0994936	1.39552e-85	4.26358e-85	3.99026	7.31951	43.9709	9.35567	11.8987	12.1615	6.37867	19.4389	16.0914	1.97292	2.83161	21.9727	13.8218	9.6432	17.9605	50.7827	4.93629	43.6731	12.5399	15.9329	2.70504	1.94409	13.6285	2.0329	3.92566	4.767	67.6864	0.986486	6.11786	2.81278	14.2759	6.86798	11.4018	4.73211	6.37059	39.971	2.14394	189.9	5.7172	1.16194	29.9746	3.77269	8.68561	5.86945	135.36
MFAP4	-3.3239	0.0998635	5.27556e-104	1.91889e-103	5.4464	8.7703	2.58234	24.6507	8.12771	13.849	5.77493	33.3567	186.226	10.7881	7.05072	20.2413	338.343	21.8565	20.7905	124.23	25.539	81.8511	65.5962	16.8792	13.5252	36.0639	5.47558	2.21441	15.9445	20.2723	1.14847	146.438	277.842	6.52892	6.93518	3.47511	30.2821	10.074	9.9461	3.26935	13.0352	23.5844	28.3335	2.74486	8.28635	5.45757	9.73294	43.0348	19.9764
RBP7	-3.32131	0.100043	2.93381e-69	7.57535e-69	4.38646	7.70777	34.4234	8.93143	91.8944	2.29846	3.25496	4.14083	9.93762	6.27555	50.6293	2.04062	17.2181	10.9386	49.4024	18.6064	11.2949	7.60855	6.89885	1.87058	11.1079	1.59459	25.7715	11.9615	47.4614	16.0824	56.1284	5.8093	44.7394	8.78736	13.5054	37.6505	9.14593	7.9519	36.3541	0.701894	4.73812	2.94098	18.4435	1.31349	16.1922	24.962	5.07413	44.7487	22.7221
LIFR	-3.28486	0.102603	1.36404e-137	7.16447e-137	5.41121	8.69607	15.5888	36.7975	3.69774	17.9513	100.116	22.9586	18.3418	17.3365	10.3071	59.5283	135.423	12.2956	10.9635	20.3708	11.274	146.76	28.3958	42.2311	23.6835	24.9673	78.0572	33.5974	6.86526	9.73472	273.263	104.567	9.78025	24.2679	29.6874	15.0931	34.1808	56.0048	13.2494	26.5981	50.1254	98.8055	20.1216	16.8396	19.5744	8.90061	398.437	19.7918	15.912
PALM	-3.27782	0.103104	1.34782e-139	7.17453e-139	4.41379	7.69161	9.02636	9.66827	12.5211	4.97515	5.09243	5.98119	30.4302	39.0386	33.8944	27.7442	34.0708	8.84131	12.3005	60.1982	46.6856	12.4949	27.5192	17.6275	59.626	12.014	2.52187	1.0709	4.35358	15.6057	2.10146	18.4144	14.6079	4.72218	83.79	108.016	11.8676	5.34192	1.45199	1.73626	17.516	12.1975	3.60852	14.6	102.565	24.9071	3.39479	6.57379	27.8243
SPRY1	-3.27552	0.103269	2.13968e-130	1.04088e-129	5.54152	8.81704	28.5242	31.2154	55.9055	16.1765	28.6646	44.7669	31.4061	31.7556	58.6144	14.8821	112.702	31.253	40.7787	54.9852	24.1167	95.3266	54.7334	33.3843	18.072	30.1224	37.1199	14.1577	21.433	19.9963	168.654	517.686	27.5095	9.11586	78.0309	23.7089	101.978	6.97621	16.0807	41.5411	8.06123	180.512	20.2107	16.9238	57.3703	27.123	11.4303	31.5072	136.398
PNPLA2	-3.24775	0.105276	1.06082e-109	4.06132e-109	6.91528	10.163	93.9357	119.257	82.705	118.036	43.0232	60.4561	220.778	151.684	192.125	221.603	204.425	91.2505	161.711	279.064	36.1437	56.4216	156.348	94.4092	135.051	79.6639	66.8124	100.229	39.1264	104.222	45.4256	16.3318	227.859	167.165	66.229	194.75	74.7857	161.355	100.786	97.6556	97.6138	139.602	60.9141	96.3564	105.905	86.7718	96.1376	136.171	105.914
EGFL7	-3.24583	0.105416	5.38724e-162	3.56744e-161	5.10249	8.34832	7.0126	10.2935	63.7403	11.2014	61.2142	13.7797	11.4312	33.7495	42.4459	9.27554	33.1894	86.8916	61.7252	63.6308	29.2831	12.4104	36.1713	22.2049	53.6403	14.111	7.34107	137.802	7.55364	76.9244	9.23663	2.63063	290.577	16.4866	111.693	43.881	38.6924	16.1965	21.9976	10.4915	12.199	11.0852	18.0129	22.2452	176.466	24.7056	14.1028	21.1535	32.7752
MOCS1	-3.23853	0.105951	7.78957e-205	7.51273e-204	4.00069	7.23922	19.2373	6.96652	12.5211	4.42236	9.73862	7.0164	18.999	10.1584	13.4785	16.16	28.9333	8.49177	68.4102	28.2786	8.55484	9.2148	28.5483	10.9594	12.0288	9.08697	3.921	7.82305	9.15368	6.14692	0.586453	27.0735	35.2089	11.7233	42.5845	11.7208	12.1619	22.0019	8.07667	2.97381	8.14699	33.8589	5.5984	10.6427	22.0688	5.67734	3.82817	8.17028	14.6148
PODN	-3.21917	0.107382	1.57426e-139	8.36381e-139	5.26164	8.48081	16.4417	22.5295	50.5968	29.7054	1.60123	33.2646	73.2875	64.7284	46.127	25.1882	84.5428	29.6081	41.1575	103.554	56.1189	106.215	81.0329	115.074	11.223	60.4851	24.3033	9.23882	31.2565	56.075	3.46985	15.5645	165.557	10.2245	10.3825	11.3712	77.0661	21.8311	8.09482	30.6986	13.7427	69.3015	25.8239	10.7942	21.3923	4.43199	15.6377	40.3818	40.5798
MYH11	-3.17651	0.110605	3.58482e-61	8.60605e-61	5.99002	9.16653	9.68971	100.947	20.0996	11.9287	2.02122	38.6477	18.7799	21.5132	37.5755	35.2058	639.327	29.8343	52.3215	42.0088	33.3409	40.1393	128.677	186.464	5.49641	7.2521	6.89197	8.93025	14.7352	32.1898	2.34581	28.7177	6.9086	27.8403	14.1137	39.9535	14.1235	12.9523	12.8319	4.22984	3.98774	50.072	28.289	1.73448	41.0513	56.2789	3.82817	47.5895	102.758
C7	-3.16771	0.111282	2.7434e-47	5.58774e-47	4.80537	7.97308	0.165839	7.0335	0.109834	1.16378	0.0524993	6.30326	11.8096	0.0629654	0.283161	1.1749	42.7121	7.95718	5.14748	58.3536	0.041833	344.329	19.0576	3.10296	0.57554	0.262124	0.483647	0	2.66052	12.6702	0.146613	16.1126	13.4426	5.05068	169.689	1.23377	18.6597	3.171	1.03454	1.49614	0.321592	38.0819	15.1023	0.0673586	16.9955	0.073256	14.9696	17.1858	11.7394
CCDC69	-3.14031	0.113415	7.09889e-97	2.42589e-96	5.01921	8.15953	3.88536	34.2967	5.05236	22.1409	10.1586	28.6867	59.8647	5.62491	6.96577	14.6553	46.0654	26.894	22.4394	62.6523	5.04087	31.3979	16.2371	17.2754	15.6259	27.0643	27.8615	10.2553	33.7495	41.7489	4.8138	13.482	19.1859	29.0722	7.42186	5.05845	37.4174	5.92734	13.2675	12.2831	17.1944	23.377	36.6197	24.7879	6.59526	5.51252	66.2346	31.4603	37.7044
KLF4	-3.11748	0.115224	4.35138e-163	2.91637e-162	4.87203	7.98951	53.2579	50.083	8.0911	44.5436	6.74616	21.1182	33.1785	6.84224	15.9703	9.87329	99.0739	17.7237	25.7151	138.121	24.9324	12.0384	79.2796	19.7401	21.4101	50.5899	11.6594	16.354	18.3818	23.8852	1.31952	5.26126	11.6531	13.5301	5.06958	3.5368	39.7468	3.14661	26.0631	5.81833	15.9295	10.1237	40.0501	52.1018	6.59526	8.91892	20.7841	9.67286	15.5661
RASD1	-3.10858	0.115938	1.00478e-78	2.89712e-78	5.1401	8.24868	11.9878	17.5726	31.8885	13.0925	12.0486	19.2548	9.63889	25.459	98.6251	9.23431	22.1621	43.2813	336.28	141.232	1.61057	11.9201	65.4438	87.9172	15.5684	37.5056	15.8222	15.0834	2.02795	10.086	20.6969	4.16516	200.849	18.2112	36.2576	28.4178	38.202	4.61015	1.39754	5.79986	3.32311	7.16392	39.9016	2.77854	59.907	34.8149	1.28208	9.74329	176.48
KLF9	-3.08605	0.117763	3.99308e-251	5.04696e-250	5.70375	8.7898	41.9572	34.8103	17.5002	25.254	29.6884	86.4973	55.7622	52.9539	40.2372	22.1376	128.523	41.9243	51.7645	77.329	57.2902	90.2881	94.6781	65.7784	20.2015	30.4064	38.3463	45.2684	35.8519	52.2112	112.526	16.9895	51.4399	23.6314	60.186	18.1364	78.6599	60.8345	34.7569	56.1331	21.0321	104.518	52.8803	67.2407	72.5902	56.6086	26.1471	46.7913	126.453
NR1D1	-3.07312	0.118822	3.80536e-101	1.35563e-100	4.5728	7.64593	28.4295	13.8214	11.6058	17.8349	18.9523	18.4267	21.4884	36.9187	19.5381	42.5232	42.0027	24.9818	21.6818	42.7146	38.1935	16.7219	20.0867	42.121	32.7482	39.1875	7.28925	43.8708	26.0657	5.31897	11.7535	12.4955	41.0354	21.5783	25.5101	24.0174	20.7929	9.31787	12.3782	12.1354	15.8009	25.9221	18.6663	75.3237	67.6014	17.38	11.3762	26.6004	15.2418
LIMS2	-3.071	0.118997	2.62511e-205	2.54066e-204	4.8082	7.8792	12.4853	17.0814	31.8885	19.0569	37.1695	12.8136	22.5837	27.1801	12.1193	13.398	88.4765	14.0639	63.0399	49.4995	93.1202	21.8788	109.162	51.0998	21.5252	22.9795	5.35466	7.96825	55.0709	15.982	21.2589	5.04204	24.2217	8.43833	16.0199	29.1992	39.0357	29.2464	10.7991	8.05331	7.65388	20.3229	74.2493	3.18269	31.0316	40.3091	7.22296	27.516	27.8243
KLF2	-3.04246	0.121374	2.24069e-114	9.04115e-114	4.80385	7.84631	7.69965	16.1436	30.6071	23.9156	15.3823	18.7487	22.504	14.566	10.5053	4.90573	68.593	21.2397	41.7815	70.127	35.5998	20.9489	32.5504	31.9759	18.7626	28.0036	10.0702	5.53603	21.8423	35.3511	9.84752	3.17868	46.6539	48.2689	29.2819	26.4849	27.8546	7.0006	16.2078	6.59411	10.4196	19.2672	20.5671	12.6802	42.0237	10.1826	25.786	25.0743	22.0087
GPC3	-3.03494	0.122009	9.13844e-92	2.99706e-91	4.43884	7.47378	16.2759	19.7608	7.28565	0.494606	8.74114	7.4995	9.53932	5.28909	4.27574	6.55471	95.9141	10.075	8.17803	25.7603	0.606578	58.6027	13.912	1.69452	5.09353	25.0765	14.5785	0.617131	2.34423	3.23654	272.994	81.0014	8.49009	2.68959	16.3443	16.2857	26.3099	9.17152	3.84776	160.235	7.03214	13.7057	5.28655	3.60368	4.05862	1.39186	4.83938	5.84598	46.763
TXNIP	-3.03109	0.122335	4.57798e-202	4.31016e-201	9.25994	12.291	252.122	371.972	272.864	361.237	139.779	416.935	593.788	349.542	1172.57	229.477	2038.38	545.529	614.578	366.547	860.023	754.988	525.532	722.99	96.1152	486.415	626.772	291.213	513.257	547.929	318.664	206.724	402.905	312.793	250.437	627.083	727.26	107.229	177.324	260.883	403.34	832.937	501.435	116.884	273.238	541.069	940.321	409.688	481.013
LENG8	-3.02157	0.123145	0	0	7.13593	10.1575	98.7687	72.0766	90.7228	135.173	59.6917	150.381	173.42	99.9471	100.947	107.308	164.529	172.961	126.169	313.101	127.319	60.2597	282.51	193.968	161.439	212.32	93.2575	74.6366	104.486	79.4333	91.0223	577.204	161.603	201.042	223.426	129.875	42.0271	151.135	86.2661	69.4506	150.483	119.147	88.3715	67.7795	195.659	137.245	172.538	131.828	148.677
ZFP36	-3.01295	0.123883	2.4092e-78	6.9249e-78	7.48539	10.4983	16.5602	80.048	84.5355	159.292	92.8188	98.4596	276.919	109.644	230.918	43.5538	405.732	159.287	451.084	600.458	65.0084	125.981	298.48	241.855	87.6835	69.6376	49.9366	19.603	31.5727	60.7416	76.6543	42.1997	218.287	272.531	115.87	50.8518	271.926	27.978	23.9033	48.9294	62.3459	184.471	81.9118	53.8868	117.489	38.4411	146.734	117.835	198.77
GOLGA8A	-3.00998	0.124139	2.67972e-140	1.4375e-139	4.99913	8.0091	22.9568	7.12282	9.07961	39.5394	15.9598	11.5483	30.0718	11.6696	22.3981	6.3692	59.8657	16.2022	40.4222	54.3596	14.6625	42.5402	58.24	36.7734	25.4677	71.5599	13.3521	24.4856	16.7259	8.5806	35.1383	394.923	15.1906	25.8693	100.864	14.0238	3.97223	8.46414	16.3711	19.967	58.2724	8.18195	10.5879	6.48326	50.6905	7.01427	18.6894	19.3927	52.9462
SYNPO2	-2.99977	0.12502	8.17241e-130	3.91371e-129	5.21735	8.21712	3.29308	38.9857	14.0587	26.185	1.99497	14.884	31.645	14.566	18.9435	19.4168	185.057	16.3256	10.4064	33.8284	24.2004	98.1672	30.1491	19.0579	4.05756	7.42685	24.8906	10.2371	26.4378	55.9495	3.51872	152.576	2.9965	10.4709	12.897	8.08118	25.0348	19.7334	8.73006	6.44634	10.2481	55.445	20.0325	9.21128	20.1663	21.0245	15.6197	19.4396	65.2477
GNG11	-2.99637	0.125315	8.10387e-156	5.14484e-155	4.80739	7.80376	7.36797	18.89	31.9617	17.7185	15.9335	25.121	19.6163	15.6154	29.7886	11.0688	80.5016	25.8865	21.303	52.499	14.7461	30.8569	25.5372	19.9602	15.0504	16.7759	17.964	11.3806	14.698	30.7346	20.7458	58.7507	123.647	12.9552	112.585	23.421	44.945	17.3186	8.24002	10.5099	8.66154	23.6786	15.0132	5.4392	88.275	7.50874	10.0038	20.8248	84.6837
ADM	-2.98744	0.126093	9.15182e-78	2.60352e-77	5.38427	8.37171	24.71	7.10049	16.6948	8.67015	25.7247	14.976	16.4897	184.132	163.979	20.5711	8.74877	9.14973	61.5469	20.1463	24.5559	6.2221	125.894	73.6568	34.8202	76.8242	2.14187	29.1141	12.4096	2.20787	1.36839	28.1696	70.7091	3.26446	60.1049	4.31819	37.9813	4.41501	31.617	15.4971	30.2082	4.99589	30.8877	131.501	42.3196	27.471	13.7417	57.2859	15.5877
GOLGA8B	-2.98637	0.126187	7.01473e-127	3.24695e-126	4.24215	7.22852	5.6859	3.23764	4.79608	13.3253	9.71237	9.47789	12.3872	6.14962	1.69897	11.2749	48.4299	37.2569	14.9745	15.5749	5.52195	25.5647	30.3778	10.9374	9.92807	29.6637	5.59649	6.26207	7.86993	8.73114	27.2456	135.697	7.19993	17.5747	19.5888	1.68615	3.62895	12.4889	8.96601	5.55974	37.0045	15.195	10.6473	4.49618	107.131	3.18664	11.0331	23.1961	56.1891
SORBS1	-2.95677	0.128802	1.01175e-104	3.7044e-104	6.14822	9.10499	34.0443	32.7114	19.404	32.7604	57.198	86.8423	102.702	25.459	19.6514	45.9654	221.062	24.8585	19.7654	194.71	125.729	92.4016	67.3495	53.8067	28.1439	39.821	25.2187	97.4886	149.287	16.9605	35.5781	170.114	1.49825	73.2143	21.3733	27.6364	20.7929	43.9062	15.9718	42.52	69.4209	44.5294	229.683	36.6094	30.8202	75.9665	106.196	49.0686	79.3869
LTBP4	-2.95162	0.129263	8.22988e-142	4.4755e-141	6.02808	8.97969	19.2373	60.1755	93.3589	32.4403	9.63363	18.2426	194.67	33.7705	75.0095	15.8096	150.513	66.5977	67.6971	107.452	57.2484	36.7239	101.386	164.039	58.7339	57.3178	20.6414	32.1271	36.931	32.0894	137.083	197.845	156.068	62.3738	143.895	49.1245	23.0978	32.4662	20.3278	5.79986	61.1239	48.8843	73.6701	20.5275	52.8466	60.4912	82.107	22.8909	21.0142
AKR1C1	-2.93497	0.130764	2.07439e-50	4.3865e-50	4.52512	7.46008	1.11349	5.02393	35.1835	2.06571	0.524993	77.6175	8.90204	1.65809	8.80632	4.28736	14.8321	9.60207	5.74913	29.4014	1.29682	3.46612	5.18366	4.00524	58.59	4.60901	5.70013	14.5207	1.56282	6.99997	57.1791	10.0841	8.57332	4.70165	3.56898	5.38745	150.92	13.5377	6.91508	226.047	16.6156	113.133	3.07392	21.5716	33.0186	20.3835	0.180574	22.9378	21.2087
SPARCL1	-2.93233	0.131003	3.93552e-151	2.37332e-150	7.89396	10.8263	49.0645	84.9826	95.043	94.6734	26.1972	172.212	213.012	106.391	205.575	82.6141	1042.01	129.186	161.666	385.233	217.448	788.212	231.207	130.126	46.1871	91.656	156.149	73.1301	141.063	328.547	53.7826	518.891	293.782	93.7455	339.297	120.169	233.16	237.24	54.1954	42.6308	96.992	217.896	158.953	40.0615	175.028	123.803	101.717	201.933	430.445
EPAS1	-2.91827	0.132286	1.56538e-156	9.98381e-156	7.53845	10.4567	42.7627	90.788	107.161	118.996	129.28	136.67	146.077	146.29	125.894	256.685	312.097	114.999	108.855	216.332	145.077	224.063	177.464	216.547	144.806	105.461	99.234	147.295	158.087	457.783	66.1958	47.8994	225.695	53.1553	219.046	102.567	222.077	111.302	71.2017	62.7087	266.985	316.777	102.078	158.444	250.282	125.89	211.849	124.198	428.845
FSTL3	-2.91452	0.13263	4.16772e-111	1.63172e-110	4.45287	7.36739	3.43523	13.3302	7.90804	7.76822	9.60738	6.80936	32.3421	36.7928	25.4845	11.007	15.6704	19.4303	25.4031	56.4769	47.9615	11.4128	61.9753	33.0542	25.8418	17.0818	2.5046	12.633	5.37686	27.2472	4.15404	0.986486	28.7997	6.91902	7.98965	11.5563	15.3495	3.70763	6.29799	3.97124	12.9065	14.8934	7.48433	11.5352	48.4498	25.8411	6.93404	9.50851	27.5216
TSPYL2	-2.91072	0.132979	1.68126e-278	2.39883e-277	5.09486	8.00558	33.9732	17.394	74.6505	38.4629	39.952	37.0604	26.9849	16.1191	20.5292	48.4595	52.0842	19.1013	27.0521	39.667	29.4922	32.7675	37.7721	16.5271	23.9425	28.506	31.9034	8.62169	23.2563	18.2401	105.708	127.695	62.3439	15.8912	33.6214	38.9459	36.4366	29.1732	65.4119	20.1333	66.0549	18.9467	21.5471	20.6622	25.7892	27.526	27.2306	30.7325	44.1254
XAF1	-2.89318	0.134607	3.08719e-106	1.15011e-105	4.42648	7.31965	0.995032	6.67624	1.79395	46.1729	9.08238	6.74034	43.1958	5.51997	6.90914	21.0452	7.82446	29.8754	8.46771	44.88	22.7571	13.4925	74.134	10.1011	9.69785	17.3657	7.37562	6.86105	39.0148	19.5196	2.73678	8.00149	2.0809	28.3125	7.46242	1.56277	12.1864	1.46354	5.1364	5.04256	12.5635	13.3098	25.5715	31.0186	4.1009	24.9803	101.392	20.7544	4.6482
TGFBR3	-2.89202	0.134715	5.27774e-129	2.49297e-128	5.80492	8.69694	2.25067	13.8214	6.33376	30.4037	12.7836	35.312	32.1429	4.40758	78.5207	5.77144	376.649	130.152	44.2772	70.2072	207.868	119.082	18.6383	12.2138	4.94965	2.51202	43.1482	10.346	117.323	36.2292	64.4854	156.742	18.7281	13.8791	13.0592	239.187	16.7471	30.466	8.73006	45.1983	14.2144	27.5245	41.9805	4.86666	64.2192	28.0754	11.1234	24.0413	88.9211
DCN	-2.88011	0.135832	1.21147e-124	5.43493e-124	9.03788	11.918	76.7122	295.184	451.674	626.782	35.962	369.04	1034.35	843.653	216.534	243.308	2433.88	275.314	274.599	631.704	821.557	1922.76	652.532	600.434	330.936	657.647	366.691	416.255	487.973	719.842	16.4207	1935.05	2017.89	51.7181	1515.52	60.4958	930.261	147.622	245.694	278.227	109.02	698.124	337.077	130.356	151.902	62.5607	209.863	353.928	400.329
CAV1	-2.86671	0.137099	3.95168e-115	1.60857e-114	6.86091	9.72762	12.6985	94.8071	39.1009	36.0771	154.4	88.2916	97.8228	62.9024	63.0601	28.8984	394.791	124.519	70.8168	140.896	53.6717	101.701	183.372	101.76	41.2375	108.388	48.6065	48.5356	75.8527	56.6019	116.777	200.805	214.5	37.839	243.096	28.2739	88.3943	57.2732	35.7914	25.3421	60.2234	62.6843	62.5922	34.4707	192.911	17.8195	31.5282	52.3555	266.958
SLIT3	-2.84988	0.138707	1.90584e-138	1.00675e-137	5.56876	8.41865	3.83798	25.6555	25.8476	48.7332	5.01369	30.136	72.7697	58.1381	22.7379	32.3407	151.33	21.8565	32.8904	80.553	57.8341	113.486	76.9926	59.3084	27.3094	20.8389	17.7913	9.00286	30.289	99.7056	5.1559	261.748	44.1984	12.8936	106.137	25.9914	49.6283	21.9287	5.89869	16.3098	12.1347	89.3039	17.5822	4.29411	23.0411	7.50874	8.08972	26.7647	70.5877
C1QTNF1	-2.84276	0.139394	1.32419e-80	3.91181e-80	5.9785	8.82126	40.4646	51.9363	30.2043	23.5956	43.7582	50.6101	41.5229	118.522	24.1537	44.9554	23.0649	22.5351	24.4672	46.5161	65.4895	58.5689	77.0308	61.1349	101.151	86.217	23.5605	21.9445	17.6748	27.8493	14.2703	5.04204	53.396	9.62914	61.8083	283.684	62.3541	32.8321	73.7064	19.7823	102.159	263.934	32.7142	45.9049	28.96	37.9833	66.361	253.279	42.0283
STEAP4	-2.83832	0.139824	3.20163e-70	8.41606e-70	5.80659	8.64491	0.260604	12.9059	4.72286	7.3318	24.9109	15.4821	45.267	12.8449	16.7348	46.3571	104.684	11.3909	10.3841	30.9091	3.07472	43.3856	33.1602	36.6413	14.3022	57.9294	5.5274	8.93025	6.00943	33.645	9.18776	7.45345	24.8876	4.29102	67.6079	18.4448	179.118	7.24452	3.52106	116.053	103.274	498.081	7.72193	8.21774	28.8754	13.1311	26.9597	25.943	87.732
MMRN2	-2.83702	0.13995	3.74853e-164	2.53071e-163	5.18464	8.02165	19.7585	23.512	20.1728	23.7411	6.11617	34.0008	43.4148	17.4414	39.4727	62.0018	84.5858	29.5875	28.612	56.0599	15.7292	38.3302	45.3189	29.4231	20.6619	12.2325	25.4606	17.7153	25.7866	56.928	10.4584	9.64564	42.4088	22.5433	132.255	24.8193	58.1122	18.0503	12.9771	17.2149	11.6845	38.1384	30.7244	25.1247	84.6392	8.3695	78.4052	29.6994	80.0138
TSC22D3	-2.83482	0.140163	1.95851e-110	7.57146e-110	7.02538	9.8602	183.844	77.6365	48.3269	89.7564	11.2086	233.129	98.7588	91.7196	48.4772	26.0746	155.737	86.2747	300.225	105.832	116.233	143.176	148.611	113.577	47.7123	115.204	55.4294	29.3863	158.664	153.548	20.3304	69.2732	701.556	53.8944	85.1283	97.2209	154.132	49.8579	54.9213	37.8469	97.6567	121.975	82.4613	44.1704	105.059	55.8394	160.079	41.767	97.7851
ROBO4	-2.82638	0.140986	4.95161e-145	2.79146e-144	4.66012	7.4865	8.74206	16.9027	29.2524	25.1667	11.3661	28.9168	17.7842	26.7603	37.8587	11.5223	47.5701	23.193	22.7291	44.2223	14.3696	23.6034	40.364	26.7383	15.8849	13.5649	11.4521	21.9989	21.0423	27.9748	5.00928	6.46696	73.7888	16.8767	72.0691	19.4113	46.2936	12.8304	10.2002	17.6767	12.4992	33.3311	23.4925	8.35246	64.0501	8.79072	12.3874	28.5725	56.7945
LRRC32	-2.82054	0.141557	2.0632e-151	1.24693e-150	5.4692	8.28975	16.3706	38.4052	37.9659	35.6116	9.23988	39.7519	54.9855	36.2681	49.9497	34.7523	40.9494	25.6604	51.2297	117.012	79.9009	145.847	98.3753	101.429	36.3454	34.2509	25.1151	15.6279	49.6568	58.2327	10.3362	7.45345	55.5185	24.9044	53.4942	18.013	87.6342	20.4896	14.4836	26.8752	19.5313	50.1097	32.4766	7.61152	71.0682	9.01049	15.9808	30.9203	74.6738
MARC1	-2.81375	0.142225	2.3277e-45	4.63865e-45	4.56968	7.38343	47.1929	36.0383	14.7177	5.55704	35.752	22.5445	15.8126	16.9797	3.5112	8.719	22.2696	12.3573	10.8966	22.3277	2.88647	19.8837	18.4477	6.80011	27.1655	7.53607	7.92836	44.2156	17.6562	20.6486	30.6177	27.4024	2.49708	7.88398	6.32683	39.5217	8.23869	81.3728	18.2406	37.0896	37.1974	3.95901	14.2262	7.15685	86.0766	27.7824	2.203	28.4551	19.3279
VWF	-2.80756	0.142837	1.42138e-122	6.21544e-122	7.59957	10.4071	98.1291	190.82	84.682	122.313	25.1997	302.349	232.827	201.552	304.399	127.116	279.273	175.983	121.668	373.396	123.407	238.756	349.021	130.28	101.18	125.317	172.714	187.445	149.715	224.149	20.8679	67.9579	320.626	165.995	282.882	69.9546	409.777	130.889	62.145	118.011	92.3397	211.392	204.601	54.2573	142.094	49.2097	144.604	214.681	650.185
GABRE	-2.80685	0.142907	2.3071e-57	5.30404e-57	5.06273	7.86958	4.24073	4.64434	6.88293	1.22197	52.2106	29.3078	99.0576	14.2931	101.457	51.4071	9.28617	25.0024	3.20882	16.4891	11.776	25.9198	21.7256	23.3272	65.3238	145.981	1.05366	12.5967	2.28842	1.63082	0.342097	63.0255	11.4034	19.1146	3.40676	3.49568	23.5882	80.9826	3.43032	5.87375	33.0167	48.0548	1.63348	39.6068	2.02931	19.4861	42.3085	24.91	2.81054
ADAMTSL4	-2.80487	0.143103	1.04781e-102	3.77648e-102	4.74419	7.54906	0.900267	20.8326	0.951894	22.2282	8.16364	9.68493	152.968	10.8091	15.0925	26.3219	12.79	22.4939	21.7932	36.5552	82.9757	8.13269	543.637	20.5324	18.0144	31.717	6.11468	3.82984	8.72576	9.60927	19.2796	17.5375	17.7709	91.9388	3.89344	2.01515	5.63958	4.41501	18.8032	8.4412	14.8361	16.4582	16.6615	13.758	11.288	19.6692	14.1389	25.0273	8.64781
GYG2	-2.80274	0.143315	7.11081e-43	1.38416e-42	4.54499	7.34774	9.85555	7.90432	62.3491	2.53122	11.0249	21.8314	19.4371	6.80026	13.3652	43.3064	31.4483	40.8345	33.4252	76.0939	47.3758	9.78966	23.5933	7.35028	22.2734	13.7178	3.80008	3.61203	6.90247	8.60569	43.6663	54.4759	8.24038	3.32606	26.7268	17.4373	22.4357	3.39053	24.4115	24.1969	14.1286	4.69425	15.1766	56.2444	20.3354	14.8893	11.2317	21.2239	25.7921
SAA2	-2.79263	0.144323	2.30353e-31	3.90697e-31	4.68507	7.4777	0.18953	6.27433	0.988506	5.73161	30.1346	13.2276	2.44955	0.755585	4.389	135.876	13.8003	41.9448	4.52354	23.659	1.19224	12.8331	8.30911	2.00262	33.7842	12.8222	0.466374	9.03916	26.661	4.01432	0.293226	0	2.62194	8.23301	0.12167	0.267316	1.64283	0.146354	19.3477	1.49614	2.18682	280.618	18.592	9.53124	1.90248	17.1236	46.6242	55.7363	5.92375
BCL6	-2.77123	0.146479	1.95745e-197	1.75347e-196	6.55718	9.32841	18.5739	51.8693	23.5045	93.2768	49.6906	51.2772	88.3034	35.4495	78.8605	53.221	186.261	67.2145	45.7702	88.9901	51.1408	190.433	87.36	115.602	46.1583	39.0346	53.9612	65.7063	138.068	62.3725	38.4615	133.833	54.3116	86.2721	104.798	16.6147	77.8752	12.2693	29.2394	58.3496	92.061	121.296	215.694	87.8524	293.024	54.5208	203.579	75.7394	62.2858
SLC7A2	-2.75309	0.148333	1.38454e-78	3.98379e-78	4.63198	7.38507	9.57126	26.4817	8.71349	4.68421	3.8587	9.13282	7.46815	0.96547	5.21017	7.04941	184.283	7.85437	6.50677	13.3934	1.86157	16.1978	8.30911	3.10296	10.1007	1.24509	5.0092	6.15316	3.12565	59.8635	64.5342	77.7131	64.6745	5.97458	34.757	4.68832	11.1811	10.4643	12.2874	20.8906	14.0214	79.5761	5.95479	2.13863	15.8117	5.31106	1.48071	10.9876	54.0272
PTPRB	-2.74323	0.14935	3.25541e-130	1.57259e-129	4.744	7.48723	8.95528	16.8134	15.7063	22.6064	7.4549	20.9802	27.423	9.6547	16.4234	16.0364	46.0224	12.7891	12.5679	30.059	13.4493	52.3975	32.2454	29.027	6.21583	15.4653	27.6024	10.1827	25.2284	44.2328	10.4828	67.5195	8.57332	11.3332	23.7256	18.1158	30.1104	11.9766	8.43966	15.2016	31.323	76.0695	19.4385	4.59722	60.4988	3.42472	12.0262	23.9239	74.1333
ACSL1	-2.74098	0.149583	1.77918e-47	3.62917e-47	7.47066	10.2116	168.042	214.109	47.7412	298.044	31.7358	63.7457	241.271	115.038	100.267	88.3855	131.361	224.466	342.586	249.615	98.0146	127.79	86.4833	159.109	106.072	117.453	32.508	177.57	189.883	104.774	45.7433	70.5885	103.463	170.347	25.1857	292.691	389.523	64.3958	86.8106	339.347	147.096	356.933	207.245	134.465	163.909	41.9208	496.741	35.3106	173.345
MGLL	-2.7158	0.152216	2.15542e-112	8.55985e-112	6.19117	8.90697	36.6029	43.2951	46.1669	33.7205	99.145	21.2102	71.7938	78.8747	60.3983	23.0239	100.213	75.3979	44.4109	110.997	158.756	80.583	55.0002	68.1111	51.7123	21.8655	29.2088	19.6393	102.253	125.272	118.708	15.8934	71.042	31.4743	77.382	61.4005	45.3128	11.7815	35.2288	15.4786	16.2725	446.991	109.666	63.8222	25.8314	13.1128	55.2376	45.3591	86.651
PLIN2	-2.70731	0.153115	2.02798e-68	5.19283e-68	7.28513	9.99245	207.559	77.5025	150.839	170.901	114.527	111.986	170.592	288.466	445.045	46.9136	54.8787	351.699	70.3043	138.842	85.4647	167.05	112.325	197.599	289.554	186.501	169.812	166.952	56.9686	74.1896	366.289	243.991	80.9888	115.201	104.271	200.549	72.2602	187.748	67.8622	194.425	118.624	474.685	78.1994	168.144	108.61	213.926	113.906	157.959	159.66
TIE1	-2.69965	0.153931	1.39761e-171	1.00483e-170	4.98566	7.68531	14.2384	23.1324	25.6279	27.1742	8.76739	43.3176	22.265	16.7278	52.5265	18.2213	28.095	38.2849	31.9099	60.9521	11.6086	32.8689	53.4375	38.4899	18.7626	10.3539	28.0861	18.1509	28.6145	46.5159	7.94155	3.39789	96.3458	19.6278	156.832	29.5487	73.3881	19.2943	12.6686	24.3262	11.8346	37.5352	31.6599	8.38614	80.7074	10.1826	14.5543	31.6246	86.3267
CDH5	-2.68788	0.155192	4.89216e-135	2.51701e-134	5.7291	8.41697	20.0902	34.3414	38.149	48.8496	11.3661	52.4275	43.3352	37.2126	67.1659	29.9703	66.7228	56.1937	35.7427	84.6753	26.0619	75.257	75.773	49.8674	16.9497	19.7467	53.5121	29.2774	50.6615	85.0032	14.0993	16.8799	57.7659	26.9985	156.143	61.6473	104.455	22.2946	20.3641	34.5775	22.3828	51.4482	45.5891	14.9536	171.773	35.5658	86.82	54.0459	176.675
ANGPTL4	-2.68392	0.155618	9.86163e-54	2.17853e-53	5.80186	8.48578	15.7784	7.59172	12.3014	4.91696	67.1204	13.0666	13.8808	327.336	300.038	28.6099	22.85	79.7157	37.3916	109.297	31.4584	49.2527	52.5989	49.9335	21.9281	79.4236	3.43735	12.6693	9.39554	4.81718	45.67	20.3874	139.545	5.35865	54.9948	3.26949	11.8431	4.41501	22.052	106.522	65.2831	546.4	32.1499	200.83	73.6471	22.9841	17.2448	53.1303	181.063
SLC2A3	-2.67986	0.156057	1.72026e-54	3.83696e-54	5.91856	8.59841	156.978	37.8469	23.1384	38.9284	29.1634	30.297	100.013	70.2484	44.0033	31.8872	42.6906	57.4685	37.5253	146.878	33.9893	43.5209	414.731	44.2117	27.2806	98.515	61.4405	38.244	35.8705	29.3547	46.2809	344.064	43.1996	25.4792	138.663	6.86798	56.9107	8.36657	41.6175	28.3159	41.5068	28.2032	49.6579	30.6481	37.8382	14.871	93.3929	52.6842	83.2351
FADS3	-2.65837	0.158399	1.98929e-110	7.67971e-110	5.23725	7.89562	26.2973	38.5168	149.594	29.0363	65.6504	62.1354	15.2549	13.1388	41.2	30.6299	19.3247	68.2014	53.2575	71.1375	19.3268	12.5287	39.7922	30.8536	53.6116	60.7473	14.0603	42.0375	32.1123	17.8386	25.2419	21.7027	63.5924	14.5361	31.9586	22.4135	18.1938	37.4666	47.2621	17.9537	19.9601	29.3155	53.8753	92.9043	38.6837	32.6722	17.6963	22.8439	70.6958
ACKR3	-2.65397	0.158882	6.44406e-111	2.51937e-110	4.65846	7.31244	85.8333	16.6125	26.2503	24.8467	15.776	18.6107	30.9281	34.7149	45.1926	17.3762	48.4084	25.3314	24.8683	47.7351	17.0051	25.4971	44.8234	22.9751	12.7482	18.5453	19.4323	21.4544	20.2051	23.283	3.34767	16.003	23.8055	4.96855	44.3284	10.6927	47.5441	9.80572	10.3817	11.2118	6.94638	17.4008	14.6865	12.7476	76.7333	9.02881	7.42159	23.0317	48.8601
ADAMTS1	-2.64746	0.159601	7.05999e-107	2.64439e-106	6.7187	9.36616	14.3806	350.76	215.97	64.5897	39.9782	79.7569	67.1337	56.5849	38.3117	64.97	137.659	60.6966	62.8616	130.726	17.9045	86.0611	592.005	182.723	39.2518	67.6062	67.8488	41.3297	177.176	384.622	105.073	506.396	45.1972	41.3909	57.1443	29.1992	104.087	13.9524	94.3246	52.3281	58.3153	287.33	64.1662	120.605	92.0377	76.4244	39.1304	74.2368	388.07
PLSCR4	-2.61964	0.162709	3.39273e-159	2.20967e-158	4.61812	7.23775	4.76194	12.2137	9.22605	14.489	13.6761	13.2276	54.4279	9.08801	7.75862	17.067	95.2692	11.7199	7.64322	23.0976	15.5828	79.9405	30.5684	32.24	5.20864	15.7711	17.4631	10.7635	15.5724	15.129	18.8398	113.007	3.53754	6.89849	12.2481	11.2273	16.4038	16.6356	8.98416	7.53613	38.4838	87.758	23.8934	10.4069	16.2768	27.8373	10.7261	17.9136	34.6777
CEBPD	-2.61842	0.162846	1.54126e-98	5.33276e-98	6.16627	8.78468	7.81811	39.9458	13.5096	19.8424	55.8593	23.8788	21.7473	72.3263	142.713	43.7393	72.4192	134.326	134.369	125.353	28.6974	21.2025	53.7424	74.4491	197.497	86.1951	6.92652	75.526	10.6049	18.215	92.9283	4.93243	878.141	107.255	58.5232	4.421	39.8939	10.9034	6.67913	10.0112	28.0214	38.6663	27.2643	23.205	334.329	43.6972	80.9333	55.525	43.7147
NR4A1	-2.61439	0.163302	7.22692e-52	1.55432e-51	6.49036	9.10475	44.1368	44.3446	53.3793	39.5976	19.346	54.958	53.5914	9.44481	25.0315	92.0339	231.961	40.9784	106.337	561.722	31.8349	55.4917	135.08	74.6691	25.3525	45.5877	103.19	24.2678	54.8476	22.5053	24.631	48.3378	14.9409	51.4101	53.5347	29.4048	121.055	17.5869	39.2581	166.737	56.5573	25.6581	79.1943	15.4588	33.5259	21.3541	18.4005	59.3989	168.178
GSN	-2.60067	0.164862	5.39498e-151	3.23231e-150	9.40621	12.0069	465.627	757.452	727.174	538.684	224.855	903.528	674.782	748.932	819.724	309.988	922.748	418.77	984.639	909.261	1227.65	716.471	1138.23	839.648	547.799	776.28	642.542	215.869	1218.41	334.117	1096.1	360.286	2180.87	584.79	1037.24	254.403	677.559	925.201	1870.27	413.767	436.078	1011.53	918.642	583.392	733.85	382.854	445.007	396	433.428
CD248	-2.60021	0.164914	3.64089e-52	7.85501e-52	6.30286	8.90307	14.9255	28.201	65.4244	45.6201	30.6596	76.8353	69.165	65.4211	117.427	39.0191	59.3928	50.087	61.9703	148.835	56.0562	90.846	120.825	96.4119	55.5972	61.1841	21.695	52.311	60.0198	47.4191	8.528	22.9084	2213.46	22.2558	435.943	30.8853	154.108	24.8802	21.9794	26.2656	17.7519	41.7581	32.343	13.9264	148.097	39.8513	33.4604	51.0877	127.49
TACC1	-2.57599	0.167706	1.22579e-130	5.99467e-130	6.70772	9.28371	53.6133	45.5726	43.2014	72.7652	36.2508	86.1752	105.45	29.048	39.2462	52.4377	255.348	308.13	35.6758	81.5635	55.0313	170.381	72.4569	74.8672	30.7914	39.7773	71.2861	348.098	87.76	232.956	107.687	108.623	51.648	124.83	116.681	18.013	117.279	18.9528	42.0168	35.4457	159.488	159.774	57.6768	76.0647	66.5445	58.8429	199.697	50.806	95.1907
F3	-2.56393	0.169115	3.98561e-69	1.0272e-68	5.26673	7.83065	6.34925	12.37	29.6918	5.29519	50.4256	43.9388	12.885	5.49898	12.1476	18.0564	80.6951	8.24503	24.0884	36.9402	45.1796	53.9192	64.7577	19.8942	63.885	24.8799	2.69461	7.26037	6.93968	6.448	17.618	9.42642	121.109	10.4709	15.3304	9.82902	36.2649	9.2203	8.87526	7.09283	3.10872	850.508	14.3895	60.2354	17.376	34.2472	6.86181	18.1718	31.478
EHD2	-2.56038	0.169531	2.46685e-149	1.44666e-148	6.72746	9.28784	25.9419	50.7305	67.914	50.3043	122.481	187.487	116.224	94.679	277.102	42.0285	205.585	45.6047	126.615	170.955	140.245	135.601	190.652	286.375	138.907	74.6835	28.5697	57.1573	63.1827	90.2469	83.6428	87.3588	488.763	64.2627	388.289	46.2869	144.913	75.9577	32.2522	38.0316	52.2908	129.969	99.598	145.983	136.091	33.185	86.2602	88.5818	138.732
ESAM	-2.55588	0.17006	4.88209e-151	2.93774e-150	5.21057	7.76645	36.6266	23.8023	40.9315	30.6946	8.71489	34.2538	19.8155	30.0975	57.7933	19.9733	54.2338	35.5297	40.3553	56.9902	20.5609	36.6563	50.8838	34.6827	25.7842	16.1643	27.9306	25.8106	32.5402	52.6628	7.99042	7.89188	150.949	19.9153	200.958	36.828	73.0938	23.6606	16.6434	23.7166	18.4379	30.9368	29.2691	11.9056	116.347	12.8381	14.5723	28.1499	73.6145
PFKFB3	-2.54521	0.171323	5.89465e-56	1.33631e-55	7.08214	9.62734	167.402	56.7816	44.5926	151.902	81.7939	46.2622	129.667	338.124	111.254	26.5693	127.513	164.366	76.8111	226.116	209.102	102.986	129.706	250.812	63.7699	219.573	51.6466	189.441	103.63	65.5337	140.48	125.284	50.233	107.05	71.8663	40.5293	87.0457	155.526	187.851	78.4459	183.607	107.779	90.3911	260.897	99.3094	46.4626	124.795	90.4131	119.015
SAA1	-2.53891	0.172073	4.71658e-33	8.17501e-33	6.95713	9.49604	0.923958	33.1579	22.7722	21.9081	209.131	47.9646	23.4799	5.12119	13.3935	435.662	118.227	286.993	18.6958	141.633	6.46319	53.6656	44.5948	29.6652	205.353	107.951	23.1287	26.3551	69.3782	17.7383	0.537582	0	15.9813	61.183	0.405566	2.03572	7.52761	1.12205	77.2819	4.48843	7.41805	468.52	144.029	45.4165	11.3303	131.33	148.251	406.542	21.0142
MAN2C1	-2.53344	0.172727	0	0	5.53618	8.06962	33.5231	27.9107	13.1069	41.3723	27.9821	44.7899	31.2069	26.0047	30.1567	40.7505	47.2477	89.2561	51.7867	96.4968	49.7603	21.7435	62.9663	71.2141	71.8562	49.4541	22.075	18.1872	29.9913	26.5949	24.3134	195.215	55.0607	60.7518	104.636	37.486	26.3344	47.7602	51.0373	40.1188	71.5649	57.3491	36.9613	19.1467	45.5749	60.0333	39.2568	57.4267	40.4285
AGPAT2	-2.53161	0.172946	8.87605e-45	1.74992e-44	6.28175	8.81336	59.3465	55.2632	129.128	46.5511	133.348	12.7445	58.849	75.9153	161.034	40.3383	29.1697	176.271	71.619	141.361	118.492	38.4823	61.8609	101.627	198.417	171.298	26.7215	114.641	20.019	106.279	60.6979	4.82282	228.358	51.4307	87.8862	46.3074	103.548	73.3965	115.179	34.1527	31.0872	78.0679	75.363	44.6587	86.3303	34.6135	55.9779	19.7918	35.6938
CBX7	-2.52732	0.17346	4.55233e-194	3.95011e-193	4.8502	7.37752	12.1536	10.6507	30.6803	16.1765	17.036	21.6013	27.2239	12.9709	15.2907	6.41043	115.69	46.6739	22.0383	29.658	39.1556	15.9949	40.707	28.4108	16.7194	18.0647	14.3021	17.4612	42.8474	20.7992	11.5824	18.8528	19.1859	26.8138	13.1403	22.0433	28.9825	11.8303	18.9121	6.982	14.7075	43.3794	55.8503	35.4643	24.1826	10.2192	28.4946	22.9613	16.366
NFATC4	-2.51796	0.17459	3.67213e-145	2.07438e-144	5.19093	7.70889	54.016	9.19937	14.8276	13.2089	15.9335	40.7871	40.4873	25.7319	25.0881	29.2489	52.8366	55.5974	70.0815	31.7753	109.812	20.6107	70.6274	35.3209	16.2302	44.2334	5.82104	31.1833	29.1355	63.075	3.90968	46.8033	345.388	6.81636	116.763	53.4633	25.8685	27.5633	13.2131	20.0594	28.2357	20.6622	26.5515	23.3903	26.2965	4.30379	13.0013	22.3274	25.6191
SPRY2	-2.49172	0.177795	6.38729e-134	3.24404e-133	4.91271	7.40442	28.4769	17.9298	10.9834	10.6195	51.0556	58.8917	16.3304	5.12119	6.08797	8.57472	109.65	6.5179	14.3505	28.5352	26.1038	28.7772	17.4567	16.8572	9.2662	12.9315	31.9898	3.28532	12.7631	7.27595	220.58	388.566	11.3201	14.6182	18.6966	15.6277	23.0732	23.0751	17.1334	53.5471	19.2526	35.2729	24.7993	5.05189	17.8833	9.21195	24.215	18.4301	45.5956
CALCOCO1	-2.4913	0.177846	0	0	6.21605	8.70735	98.2238	39.4323	78.8974	56.996	22.181	34.3689	114.97	55.8923	78.2375	63.2385	162.25	53.2946	71.7082	89.7921	60.4068	65.2982	191.757	106.601	52.8346	85.1248	67.2097	57.3206	86.2529	54.8958	58.0588	175.814	48.7764	91.2612	107.475	91.7101	34.3769	77.0798	32.5789	27.1522	59.6017	174.177	59.2361	42.84	59.611	58.6415	112.913	55.4781	54.6974
RBPMS	-2.47988	0.179259	4.7682e-189	3.95161e-188	6.26587	8.74575	11.0401	46.2425	28.0809	52.2536	39.007	61.9053	56.1406	43.635	226.388	55.5914	189.442	24.2828	213.743	54.3917	122.675	53.9361	209.367	59.2864	201.151	34.3601	46.551	15.3557	184.618	37.2328	84.4492	30.8003	87.5644	240.769	102.405	228.699	82.3869	26.4657	14.4291	30.9203	13.4854	190.692	61.6269	93.5105	297.632	32.9652	121.96	53.0129	170.232
AQP1	-2.47974	0.179277	7.13363e-80	2.0807e-79	7.58515	10.0649	226.891	119.302	223.988	57.2288	50.8456	132.115	98.7588	56.0602	104.572	62.9706	632.986	54.5077	119.506	384.271	518.52	163.279	118.614	84.2641	67.626	68.043	882.984	38.1351	233.047	122.01	29.8602	53.8183	152.447	52.7447	284.545	105.364	133.119	50.1994	38.2054	89.9718	24.3552	112.926	471.201	18.7425	384.766	122.447	44.7462	135.866	270.114
DAAM2	-2.47833	0.179452	3.78488e-141	2.03824e-140	4.79863	7.27696	10.6847	33.6045	4.68625	15.9729	5.32868	8.07461	41.961	22.2058	21.1805	110.606	17.777	8.65626	68.0537	36.0419	23.1964	23.2991	95.974	31.2497	19.6835	17.9555	11.9012	16.3358	32.1495	21.4013	4.32509	213.629	29.5488	81.0367	89.2651	19.1645	38.766	26.4657	12.6867	8.68132	13.1638	20.6245	18.2059	5.74232	35.0056	32.544	5.56168	9.13287	21.2304
MEG3	-2.46507	0.181108	1.43912e-32	2.48038e-32	6.332	8.79707	0.947649	3.68422	7.39549	17.7185	2.41497	13.3197	20.2337	11.7745	4.95533	8.40982	70.764	19.4714	18.629	44.4629	41.4355	34.6442	92.1244	29.2471	19.482	20.1617	4.75011	2.77709	12.1677	17.4121	0.171049	7189.07	219.702	3.98305	24.699	1.39827	6.66942	5.61024	3.77516	9.91887	9.79783	10.8024	5.4796	0.892501	13.6979	1.99623	10.4191	9.08591	10.853
CD34	-2.4552	0.182353	1.18187e-110	4.60116e-110	6.22426	8.67945	33.5231	50.9538	76.6275	59.4982	17.0098	66.3912	48.8716	65.61	114.879	37.3701	226.845	75.6446	68.5662	115.633	43.3808	105.285	93.4584	63.0275	37.2375	35.9984	62.235	41.5112	72.4852	150.713	26.6103	32.554	187.656	42.13	250.843	67.117	125.321	42.5402	26.3898	46.3989	31.9448	78.3883	55.3157	28.0717	172.026	25.0353	116.651	63.8596	170.016
NLRP1	-2.45037	0.182964	6.85223e-135	3.5124e-134	5.05875	7.50912	66.0275	10.0255	9.07961	22.4609	7.6124	22.4755	35.17	10.4103	6.51271	10.8215	35.253	20.2733	17.7599	47.8955	33.4245	31.1443	39.1062	22.2489	7.71224	32.6563	13.8876	5.44528	16.2422	20.6988	27.7832	23.2372	56.8503	25.5408	82.1272	10.487	13.9763	162.794	39.7299	6.4094	23.905	60.1769	23.7895	11.0805	60.6257	6.13519	76.9968	22.75	19.09
FOXO1	-2.44922	0.18311	6.34977e-161	4.1848e-160	5.20795	7.65716	12.9828	18.555	8.01788	28.4544	12.7048	33.4717	60.6613	24.2627	20.869	36.1746	110.789	15.976	22.3503	54.4719	48.2334	95.3943	51.0362	37.0595	12.9784	25.8629	20.7796	24.3585	31.5355	30.3583	3.54315	87.578	13.3178	14.7825	29.8091	11.8236	41.7819	25.3436	16.2441	27.2815	10.5696	37.1958	45.0099	22.3125	24.4363	21.2626	63.7968	21.8344	48.7736
CDKN1C	-2.44544	0.18359	2.11921e-71	5.64579e-71	4.88073	7.32617	234.519	66.7178	32.1447	14.5472	4.80369	3.63473	124.927	5.72985	50.1479	105.453	60.1666	9.51983	43.3859	42.3457	21.1466	15.0311	31.1782	19.1459	11.4245	65.9897	16.634	8.42203	3.85124	4.18994	58.181	12.4955	59.5555	9.87551	15.371	35.3886	9.53824	23.2459	5.08195	9.62334	23.2189	15.9303	8.12287	4.15939	157.568	70.802	5.1283	13.4528	12.2583
RHOB	-2.4361	0.184782	7.33633e-133	3.6989e-132	7.89347	10.3296	116.679	139.643	206.707	121.935	170.78	108.214	127.974	219.875	235.194	100.444	374.005	182.501	352.056	434.572	285.573	92.7059	281.442	164.435	211.828	158.847	113.381	52.4562	93.7136	400.83	149.716	95.3603	298.11	179.053	278.989	251.319	196.429	187.845	161.279	59.4578	102.674	168.126	99.2416	175.149	264.698	122.814	151.393	118.375	606.99
ZCCHC24	-2.43034	0.185522	9.24867e-169	6.41612e-168	5.08069	7.51102	6.72831	17.6619	14.3516	22.8101	17.141	28.8248	45.4462	23.612	12.1759	24.6111	95.8066	17.1892	15.3979	53.9426	35.3907	113.401	66.2061	46.0163	12.7194	26.4527	23.2151	16.118	27.6843	38.4873	83.6428	61.0525	120.734	12.8525	92.5097	7.25867	31.7288	13.5134	10.908	27.7063	27.9785	49.5819	20.1958	7.81359	14.2052	8.86398	21.2355	15.6832	37.8774
H19	-2.42453	0.186271	4.31486e-37	7.86795e-37	6.36957	8.79409	125.564	362.616	26.1771	28.5417	445.535	16.7013	310.735	21.6181	133.794	1259.12	29.8576	45.6458	17.4479	116.435	42.8788	37.7553	46.7673	17.7815	16.6907	17.6715	14.3021	4.46513	75.462	31.5375	29.3226	10.8513	723.821	1161.31	210.773	17.7868	35.1125	15.294	11.0532	19.0989	10.1837	9.97293	26.4179	5.30449	35.0902	16.9221	3.82817	11.2459	61.5508
EZH1	-2.41861	0.187037	0	0	5.28414	7.70275	30.9171	21.5917	63.6305	42.3033	24.2809	29.1238	49.2699	26.0677	24.0687	24.1576	92.2168	40.5878	45.2577	40.1963	42.6487	33.4945	45.3952	34.3086	23.1655	25.5353	44.3055	40.8214	55.2756	26.8959	32.768	74.7537	40.3279	38.6603	44.2878	45.4438	18.3899	32.3198	31.7803	25.6007	19.3384	48.281	29.7888	44.002	23.0411	45.1623	51.3191	30.0516	42.5472
GABARAP	-2.39677	0.189889	0	0	6.31436	8.71113	97.75	65.2664	62.8616	76.3148	50.7931	61.8133	84.0615	57.6343	129.15	100.959	110.553	77.454	110.281	70.2232	53.0233	52.3299	87.1694	81.0731	90.5037	54.0631	50.472	61.8765	57.3593	61.7452	108.323	94.8122	155.943	131.564	104.109	81.3259	72.7506	207.237	46.1368	52.2542	40.5206	81.7818	48.4848	92.6349	81.9757	61.3519	67.5889	83.6749	77.8303
WSB1	-2.39508	0.190112	0	0	6.62801	9.02308	81.64	32.756	69.3418	95.0807	28.9796	58.1326	90.6932	93.9234	58.5012	76.6365	179.597	71.4707	104.799	89.776	82.8711	85.8244	131.116	75.5494	50.9353	78.4843	140.482	58.9723	93.0066	64.1287	172.857	509.355	79.9899	79.271	70.4874	96.2545	33.9846	103.619	55.9377	388.406	185.601	58.9892	69.7349	98.2425	150.211	100.983	122.212	68.9543	181.28
TGFBR2	-2.38503	0.191441	5.80855e-128	2.72049e-127	7.31299	9.69802	24.2598	66.5838	65.7539	105.06	114.947	158.318	156.493	79.5043	70.7337	97.3313	313.494	80.7438	54.5053	147.231	72.0782	317.598	107.866	100.637	37.3526	120.796	151.399	54.725	102.588	157.712	77.143	252.102	97.636	79.6816	130.633	31.3171	145.403	56.0536	131.858	88.8081	66.2908	3868.61	92.3513	61.4142	82.0603	59.3191	231.081	80.5289	232.388
ENPP2	-2.37608	0.192632	1.28204e-76	3.57731e-76	5.87607	8.25215	7.46274	28.7146	9.84844	18.5041	4.48869	32.5515	52.6953	5.96073	11.553	406.763	148.622	29.0324	18.0719	95.4702	9.03592	128.212	46.1956	35.8711	23.4533	22.9795	32.5598	9.60184	34.1588	39.4156	265.492	419.914	264.941	36.3608	46.0723	8.06062	28.0017	9.36666	21.3623	5.17185	24.6339	62.7785	42.4854	8.13355	76.9447	7.82008	153.705	36.5315	87.2131
ALDH1A1	-2.37487	0.192794	5.88266e-74	1.6011e-73	4.97059	7.34546	26.5105	25.1196	21.7105	18.475	6.08992	6.21124	492.101	6.40148	9.03285	2.06123	77.5567	21.7949	7.64322	15.0135	5.06179	127.925	107.142	14.3484	4.48921	15.9677	28.777	3.73909	25.8424	59.8133	10.1652	42.0901	7.78258	147.209	3.28509	6.04546	57.1314	6.73228	30.0379	8.47814	7.54668	19.4745	5.70235	310.978	16.319	4.02908	101.41	15.4484	5.66431
TRIOBP	-2.36386	0.194271	0	0	5.36383	7.72769	39.9434	36.0607	52.6471	23.1592	25.5147	36.6233	25.2125	17.2315	50.6859	24.3019	53.9973	34.1521	74.0479	44.495	30.308	22.3015	34.8373	60.7388	52.8346	18.6545	19.0004	16.9348	53.5825	37.4586	41.9558	63.7927	156.484	50.4862	85.0067	51.5509	62.6238	32.9784	27.1158	25.2497	26.9065	39.5712	86.5004	30.2608	68.0242	13.2227	36.6024	69.9404	27.6081
FAM107A	-2.36148	0.194591	4.50114e-45	8.90577e-45	5.48935	7.85083	0.450133	3.21532	8.7501	4.1896	0.866239	25.3971	11.7101	93.7765	15.8287	2.65899	26.5688	5.44871	82.4265	11.7894	279.507	71.216	5.64105	150.659	10.9353	7.03366	1.20912	3.68464	3.79543	5.29388	1.05073	1.42492	8.86465	17.7595	3.93399	2.79654	6.49778	1.46354	1.14344	60.5291	86.0365	213.089	79.1943	50.0811	184.54	92.5041	160.747	78.7681	14.7013
SRSF5	-2.33515	0.198175	0	0	7.52058	9.85573	198.983	108.495	286.374	166.886	186.845	178.815	186.823	103.872	104.741	130.084	538.426	177.361	199.103	348.181	124.746	111.693	189.699	261.793	161.813	137.222	131.379	79.0473	150.589	221.264	138.036	230.838	188.322	208.782	168.797	138.018	120.344	170.112	172.478	93.6844	247.433	210.902	139.856	63.536	225.127	177.737	218.386	174.393	181.366
CNN1	-2.32891	0.199034	4.57141e-35	8.11133e-35	4.99867	7.32758	6.77569	16.6794	31.6322	11.085	5.38118	24.3849	9.18085	13.8944	26.419	11.7902	233.1	9.3759	39.3971	39.5707	38.2353	25.4971	340.826	82.3715	25.7554	15.6401	2.91916	8.22237	9.26531	13.7741	7.28179	4.27477	2.49708	5.07121	4.86679	6.92966	15.2759	5.00043	6.69728	3.60183	5.63857	21.0959	13.2609	0.976699	34.8365	39.9795	3.08782	19.1109	42.05
PALMD	-2.32685	0.199319	3.77414e-82	1.12695e-81	5.50075	7.82759	2.84295	15.9203	11.1665	8.4083	47.4069	42.1674	24.5553	70.6892	97.4075	48.6863	78.5455	11.6788	10.2281	74.5059	10.8557	86.9741	28.8913	42.011	32.7195	38.3356	21.505	12.9598	9.9909	26.2687	233.091	112.459	17.0634	14.4745	100.134	22.2901	69.9553	116.181	16.4982	110.253	86.1223	30.8991	10.3652	35.3632	26.381	21.6472	49.3148	32.1646	48.7736
NBL1	-2.32263	0.199903	8.59347e-99	2.97706e-98	6.28203	8.60466	42.0756	42.7592	101.523	104.304	12.8098	42.4665	74.2235	92.9789	83.1079	40.0909	52.0412	78.7082	80.0644	87.7229	108.41	78.9767	110.725	133.493	103.166	100.219	35.3408	87.7234	76.5225	42.7776	19.7439	7.78227	1456.84	13.2837	276.515	18.3831	83.2941	28.8317	37.9876	40.913	19.7886	40.1556	63.498	32.5173	38.726	14.2666	46.2992	53.4825	36.7748
FKBP5	-2.32179	0.200019	6.38837e-45	1.26127e-44	7.18522	9.50701	165.27	150.964	77.2865	119.869	75.074	237.453	109.334	67.7718	41.5964	44.5226	68.7864	140.762	116.431	52.3386	24.2213	89.0538	131.04	32.9662	58.3022	96.4835	96.6085	195.576	92.1507	883.3	222.461	130.106	96.8869	132.221	52.4803	52.8053	31.5816	51.3703	98.608	24.9542	103.038	177.175	70.7002	192.006	43.0806	219.548	200.509	67.0761	83.5162
KANK2	-2.32172	0.200028	1.95304e-214	2.01717e-213	6.21209	8.53381	109.951	53.0527	66.0102	28.9199	47.0131	61.5143	91.4102	52.2403	67.3358	84.0363	125.6	41.328	46.6616	76.5751	59.9257	140.724	108.361	114.105	41.6116	96.833	42.1464	32.0545	57.0616	69.523	322.378	50.8588	137.756	14.9467	243.908	88.1322	99.3547	49.8823	53.1245	86.4992	72.3581	112.172	43.02	34.4539	81.0456	52.2132	46.3353	43.7861	80.2949
TNS1	-2.31472	0.201001	9.34537e-144	5.21532e-143	7.36542	9.68014	78.9155	97.1516	71.2456	109.453	58.668	94.6869	247.664	88.7393	103.156	163.167	358.549	98.2619	117.478	336.728	149.155	268.818	222.173	434.371	64.6332	186.283	90.0793	144.735	218.87	195.347	33.5989	247.937	174.088	42.6844	220.547	117.475	417.721	83.2023	51.3095	85.077	444.44	198.309	187.212	45.4839	139.515	103.419	259.286	101.471	217.125
NFKBIZ	-2.291	0.204333	3.15949e-54	7.01884e-54	5.20701	7.49801	6.51509	8.1276	3.29502	22.7228	18.2435	16.9084	15.8126	19.3724	15.8854	15.5211	47.7636	18.1144	9.20307	69.5977	21.2302	16.2654	39.6779	52.7944	18.6187	50.5681	41.68	30.6751	33.5077	11.8422	12.6576	152.576	20.5177	18.2933	39.786	8.47187	8.48389	6.73228	15.028	17.8983	30.8514	42.7007	26.7	5.32133	21.5192	76.9188	15.6558	29.8638	23.0032
AKR1C2	-2.27304	0.206894	8.07201e-22	1.21102e-21	5.4829	7.75594	0.331677	2.45614	53.0132	0.756456	0.078749	33.3106	12.5664	3.12728	39.0196	3.15368	14.4237	3.57765	2.80772	15.0937	1.27591	3.95644	4.65005	1.98061	235.396	1.33246	4.80193	46.2122	0.446521	24.663	1.83266	5.37087	8.65656	2.34056	0.730019	0.904763	87.7077	5.098	3.90221	114.372	22.5757	141.601	1.73743	25.2089	23.8867	94.6834	0.451435	5.72859	11.1773
SASH1	-2.27245	0.206978	4.83551e-158	3.14194e-157	6.21057	8.48302	43.5208	42.8039	12.7773	95.6917	58.4055	60.6861	182.88	52.5761	38.0852	44.3371	161.992	64.4182	77.0339	80.2001	72.7684	69.4745	35.0278	123.216	28.8921	24.9892	142.918	76.5606	102.197	130.064	29.9091	294.192	18.3536	55.7422	21.2517	99.0304	48.1326	96.2034	26.2809	58.5712	151.92	95.0916	115.829	36.3399	68.3624	150.944	70.767	48.7165	106.93
CLSTN2	-2.26771	0.207659	4.95221e-44	9.69429e-44	5.06838	7.3361	28.8085	13.1962	4.64964	1.42563	5.87992	3.19764	13.7812	17.5464	17.8109	5.11185	36.4353	3.78326	3.0974	12.9283	78.2276	39.7673	15.7416	30.8095	2.61871	4.3032	3.14371	6.9155	4.40939	4.71682	1.93041	21.5931	2.16414	2.05312	49.9658	2.79654	8.33677	1.31719	1.34309	3.06617	21.2251	12.0844	15.1023	46.309	5.62288	2.30757	0.270861	7.48942	56.9674
TMTC1	-2.2642	0.208165	2.93819e-58	6.81719e-58	5.11522	7.37942	21.7485	27.9107	21.9302	10.2122	44.2832	13.2276	23.2409	4.26066	4.70048	40.936	114.594	5.94218	5.9274	48.6975	4.45521	18.7847	16.9613	8.42861	3.82734	3.16733	208.832	6.09871	14.1026	13.5483	2.6146	511.438	1.74796	3.14127	18.0477	3.94806	10.7642	21.1969	19.9466	14.7952	18.8882	14.7237	19.1266	1.31349	4.39684	2.27094	7.16879	17.5379	45.7685
GLUL	-2.25836	0.209009	6.66025e-54	1.47485e-53	9.7141	11.9725	952.719	880.483	399.466	690.266	650.782	419.213	858.618	1233.35	1092.72	430.673	946.308	986.567	807.731	425.478	339.684	1171.19	427.004	517.908	483.742	745.219	616.564	958.223	886.251	1200.21	1139.77	568.764	474.446	582.758	308.636	980.928	1101.78	550.462	428.372	660.87	938.319	783.318	484.64	443.64	414.233	551.691	2065.97	658.576	406.166
CSRNP1	-2.25763	0.209115	7.13939e-138	3.757e-137	5.38373	7.64136	10.4004	13.0845	13.0702	61.5348	18.0335	34.6219	49.5487	28.3974	23.9838	27.435	112.272	25.0641	49.6698	126.299	34.4285	22.4199	60.908	30.6335	25.295	41.8962	38.709	20.2383	21.8609	29.5052	8.82123	8.00149	55.6434	33.5275	37.1904	15.1548	43.4983	39.2717	48.7686	24.1045	58.937	50.5999	28.9721	47.8583	40.3326	23.094	65.8373	26.6708	44.32
FAM193B	-2.25386	0.209662	1.91434e-249	2.40858e-248	5.55234	7.8062	29.0454	22.0383	60.2988	41.6051	29.0059	26.0642	40.7861	31.6506	30.27	26.0127	54.5562	46.0365	46.8398	62.8288	31.814	17.0601	62.9663	42.8253	103.166	38.991	23.8369	15.1197	19.7958	28.7525	28.2719	96.8948	116.78	43.6083	102.405	97.4882	19.9592	39.4912	23.0503	25.5268	32.3307	29.3344	22.5421	29.7051	67.2632	40.2542	35.9703	42.5888	87.0186
GABARAPL1	-2.24388	0.211117	6.54174e-184	5.26382e-183	6.16118	8.40506	79.6025	253.362	212.529	47.4822	29.5571	27.9046	73.3671	31.2308	41.1717	84.1806	93.4421	29.2791	54.5276	85.2848	62.6449	67.9697	49.7403	49.0972	98.5325	60.0264	231.322	58.7001	61.7687	47.7453	64.5587	130.874	35.3337	80.7082	38.3666	75.7945	33.862	88.2759	61.1286	57.9986	63.8038	178.891	51.0984	68.7394	87.7677	41.2798	64.2663	64.0005	104.401
CPM	-2.22955	0.213225	1.46216e-34	2.57459e-34	5.94391	8.17346	11.4429	90.6317	52.3176	43.4089	21.6035	71.7513	57.6143	12.4672	38.1418	13.3774	15.09	42.4383	37.1465	50.7988	195.381	134.502	38.5344	35.7171	16.8058	36.5226	46.2401	49.1164	394.278	38.4873	9.94526	15.6742	35.417	89.9472	16.5877	273.485	23.5146	26.3193	29.076	14.5735	18.588	39.8352	48.6778	81.6049	41.474	85.3616	44.2587	77.7585	42.4391
MAFF	-2.22773	0.213495	1.03032e-89	3.27431e-89	5.47226	7.69998	32.1016	23.8023	42.7254	38.2883	37.222	51.9904	24.157	28.3554	53.8856	13.9339	63.7134	32.6717	140.341	72.4047	38.8837	11.4297	75.6586	61.7951	41.9281	31.8481	23.0769	17.6064	90.5321	14.9032	42.1757	15.2357	24.5963	69.9498	27.2541	47.4384	34.7937	6.14687	54.4494	20.0779	13.5712	36.1024	70.4923	37.1146	51.1133	31.0789	21.1813	61.0423	47.4116
FASN	-2.22527	0.213859	1.65342e-32	2.84264e-32	9.50016	11.7254	447.243	595.168	231.896	335.808	382.484	774.127	416.723	1434.6	535.6	530.458	268.546	1166.5	970.779	717.935	819.298	357.821	644.337	426.91	706.332	1065.12	382.703	1541.56	430.874	3521.01	1654.7	505.519	218.869	725.593	286.776	526.737	770.636	433.598	777.211	1210.79	626.096	1590.52	473.102	473.935	215.657	173.782	400.892	509.492	451.416
DLC1	-2.22345	0.214128	2.09968e-102	7.54796e-102	5.7625	7.98595	18.1475	48.8773	24.2001	65.1425	8.84614	28.2036	45.6055	47.0771	34.7439	46.3983	138.755	26.2566	31.5088	140.318	77.3701	93.7035	42.0029	44.3657	8.46044	21.3194	36.1181	28.2065	226.758	49.4263	5.05815	109.719	45.655	14.8441	129.578	13.5303	81.7984	8.61049	18.8214	35.3718	12.585	42.3048	101.722	18.9446	45.1945	15.3655	18.563	33.9254	102.822
PCSK7	-2.22182	0.214371	3.50514e-241	4.29302e-240	5.2858	7.50762	41.8861	22.1276	7.87143	37.4737	18.5848	52.7955	37.3408	30.8531	19.3116	27.167	50.1496	40.6289	42.3831	80.168	61.5363	60.4119	47.4534	48.1289	18.1583	34.1198	32.0071	32.0545	43.2195	64.3545	16.9094	82.3167	21.3501	27.4297	34.5137	34.8951	49.285	60.0295	17.6416	64.5373	33.9172	41.2868	49.7322	26.152	25.3664	20.6399	57.9643	37.9871	32.2996
ALDH2	-2.2187	0.214835	1.45213e-58	3.39118e-58	6.86897	9.08767	297.514	161.458	45.1784	52.981	98.41	48.6777	227.609	48.8612	117.512	48.4183	78.1371	160.788	52.7227	152.108	30.7472	88.4789	147.01	57.8779	104.202	107.733	47.8292	411.137	73.2852	161.275	13.9283	48.1186	40.3695	104.853	37.8393	329.334	28.296	129.206	48.4237	17.5843	61.4454	39.1942	37.2434	136.654	62.8664	39.3385	209.809	61.5588	41.8338
ITM2A	-2.20903	0.21628	3.01498e-68	7.69168e-68	5.03214	7.24116	2.03745	12.3477	5.45509	24.323	5.53868	17.2304	26.6663	15.4475	10.1089	5.17369	223.233	17.8677	20.4339	32.2725	1.69423	44.8397	17.6092	7.1082	2.47482	10.7034	12.6094	6.58878	18.0283	27.4479	4.61831	242.566	8.5317	21.2909	142.516	4.37988	19.8856	6.75668	8.54856	4.21137	8.25419	218.933	21.1907	11.552	40.7976	2.43576	49.062	15.824	27.8892
TINAGL1	-2.20699	0.216586	7.98444e-121	3.43182e-120	6.81642	9.0234	89.4581	49.7481	262.759	66.9463	90.7451	74.1668	115.766	25.501	294.828	131.527	126.503	97.3161	59.9202	100.667	73.1868	109.107	178.036	121.236	104	68.6983	12.523	21.0188	107.481	18.5913	26.928	0.986486	126.228	100.644	34.392	275.171	314.321	60.3954	93.3445	252.645	57.8436	834.974	74.3978	94.0494	106.708	43.8071	37.7941	220.691	99.1471
CCNL2	-2.18648	0.219687	1.1901e-260	1.5914e-259	6.85867	9.04515	129.923	65.6014	100.937	129.761	78.329	67.3114	131.758	78.6228	110.801	61.8163	132.607	159.945	182.011	134.143	65.6777	60.1075	115.298	113.291	123.799	217.235	71.528	83.4398	50.2336	93.5838	59.696	446.878	247.711	137.046	321.411	80.0715	58.8723	101.375	114.671	96.3996	70.7073	69.3392	138.49	36.9798	232.483	43.7522	102.097	110.064	48.9466
MT1X	-2.18115	0.220499	7.64204e-40	1.43899e-39	6.54378	8.72493	13.2908	59.9299	98.2648	24.323	119.121	104.05	24.0574	96.1272	100.805	29.9909	198.492	28.8885	36.4557	56.4288	138.091	26.3594	201.934	73.1066	111.194	84.7753	13.3694	96.9078	82.8296	10.4121	20.8924	64.1216	382.72	35.3137	70.9741	49.947	56.9107	297.83	164.419	18.3416	131.638	27.4491	35.209	128.284	47.1815	23.0207	19.8993	136.711	239.134
GADD45B	-2.1655	0.222905	6.8865e-67	1.72662e-66	6.32108	8.48658	11.585	32.5104	70.9527	88.1271	82.7914	29.5839	62.374	130.905	146.083	30.3825	46.7748	96.6787	166.792	176.36	59.1309	36.0814	73.0287	122.952	86.3023	59.0871	23.8887	21.2729	231.168	52.4119	9.94526	6.24774	161.686	151.644	19.2644	114.638	66.8413	10.2204	26.9525	47.932	23.8835	62.5712	78.1251	47.9425	230.2	46.2612	55.0751	69.6352	102.585
NPDC1	-2.16395	0.223145	5.15416e-106	1.915e-105	6.15393	8.31787	78.797	25.6332	159.515	9.04838	9.94862	16.8854	22.285	48.5463	152.766	10.5535	76.7828	102.312	110.526	48.072	23.6984	94.6503	46.4624	106.843	62.4749	91.7434	53.8403	47.3739	18.2887	180.318	43.4952	20.2778	164.641	34.5335	64.1606	58.8919	71.9414	195.968	50.8739	40.8207	24.2051	175.686	28.8533	61.532	228.34	56.2423	69.214	48.2469	154.45
F13A1	-2.16232	0.223397	8.08327e-44	1.58012e-43	5.52522	7.68753	1.80053	24.0925	14.1686	7.41909	5.27618	19.1168	51.6995	66.5125	6.93746	12.3055	137.164	44.371	11.4537	50.1251	43.4017	131.746	46.5386	26.1881	4.43166	47.3134	15.1312	5.64494	11.0142	59.8133	0.293226	28.9369	237.306	12.1955	28.6735	1.50108	29.7181	5.95173	13.9754	6.61258	9.86214	70.9793	24.9032	4.8835	13.0214	6.13519	71.092	27.9621	21.9006
SOD3	-2.15122	0.225122	5.85179e-56	1.32768e-55	5.73178	7.883	2.79557	17.1483	6.11409	6.74991	32.7071	9.33986	15.8126	19.9181	11.0716	8.32737	41.1644	17.0863	157.21	48.1201	16.2939	7.40565	27.9003	29.5552	17.2087	32.6126	3.93827	39.0971	24.1307	9.73472	1.17291	0.876876	676.793	9.38276	31.2286	11.1862	15.2514	4.92725	18.6399	9.69722	18.931	11.1041	204.557	3.36793	374.831	36.5181	87.3978	69.3535	12.8852
SERPINF1	-2.1444	0.226188	1.11592e-104	4.07501e-104	7.7247	9.8691	34.9446	143.617	236.619	282.129	56.0955	222.684	309.241	330.359	92.4522	95.4349	280.971	231.067	149.344	445.945	266.371	644.9	354.738	327.836	130.504	329.14	152.746	108.288	244.935	312.916	42.3223	162.551	864.282	52.642	434.402	70.0163	360.075	50.1994	99.8603	116.773	64.79	140.073	116.69	66.887	155.285	38.9356	105.383	246.681	288.772
USP53	-2.14316	0.226383	3.6669e-122	1.59842e-121	5.45294	7.59611	30.5854	28.268	35.2933	36.3681	21.9447	26.3403	29.7332	37.2545	16.0836	16.2837	110.467	11.6788	34.8736	23.1458	99.2069	89.5272	50.0833	22.557	11.1079	28.6152	56.7422	25.974	20.9121	94.0354	49.8485	119.365	5.0774	12.3187	4.74512	23.1332	16.2077	9.34226	63.7603	52.9561	17.9234	145.993	40.7926	51.7987	60.4566	51.8653	34.2007	16.904	44.2768
JUN	-2.13619	0.227479	1.02956e-46	2.08168e-46	8.25437	10.3906	227.365	236.862	105.77	269.938	181.753	123.466	411.684	245.229	519.601	262.271	340.407	252.594	436.087	739.926	253.089	100.298	523.093	493.041	272.777	289.407	72.7889	79.3921	136.3	99.9314	126.649	167.264	613.991	253.252	1148.16	225.862	455.089	84.3975	68.3704	144.35	151.041	301.544	192.632	163.53	228.002	181.876	186.28	277.179	239.112
NKTR	-2.12154	0.229801	2.71547e-187	2.22379e-186	6.6746	8.79614	70.9552	44.9474	28.9596	97.03	44.6507	51.7373	107.86	70.3114	50.4877	82.6759	124.009	114.115	59.118	112.906	107.385	116.8	104.664	72.2044	26.6475	66.7979	158.705	84.9645	94.9973	96.444	74.8216	979.251	26.9685	60.9982	56.7387	93.6224	31.2384	48.7115	102.347	73.7912	99.1574	101.388	69.631	41.9981	198.407	81.9918	158.743	72.1004	121.35
PHLDB1	-2.11993	0.230059	1.5745e-126	7.25159e-126	6.59109	8.71101	308.602	59.9969	44.9953	84.7231	119.882	100.829	137.713	37.9052	43.2104	55.8799	123.601	90.058	90.2034	228.891	147.712	140.065	195.226	198.81	41.813	97.9907	51.5602	95.9639	127.854	75.7702	29.2738	255.609	163.601	26.0541	256.845	68.7209	98.6191	141.646	33.5953	85.1878	157.687	77.1441	91.5791	31.2207	69.208	92.6139	80.6263	63.2962	85.1593
DOCK6	-2.11873	0.23025	1.21224e-172	8.784e-172	5.65997	7.7787	56.1956	38.3158	49.9744	42.8561	37.747	26.2712	53.7906	80.8056	34.5174	32.6911	39.2942	41.3897	40.4668	76.3986	54.4247	38.1104	92.5818	52.6183	63.2806	48.1871	34.3908	31.4192	37.7496	55.9245	133.613	43.6246	143.957	26.629	242.61	35.039	48.8437	56.3707	52.2715	54.4153	50.64	34.8016	53.5486	49.5085	88.7824	45.3821	20.2785	19.4866	85.1377
PAN2	-2.10926	0.231766	2.56917e-183	2.04941e-182	5.21918	7.32844	68.207	28.6699	27.2022	23.2465	21.8922	17.9896	56.4393	10.7671	17.9808	36.0715	70.4201	39.9709	45.2354	36.5713	15.6664	25.0575	53.7043	26.1661	17.7554	37.7896	25.996	14.0488	37.1729	40.946	46.232	284.546	29.5072	28.8669	43.4361	15.3193	10.8623	26.8316	36.0274	35.5934	82.6062	45.0573	20.6413	19.7361	42.4464	33.9725	33.9299	30.8029	30.6997
PTPRM	-2.10062	0.233157	3.27381e-77	9.18126e-77	6.11598	8.21661	22.2224	25.5662	17.3172	34.6515	3.98995	25.9262	44.9085	18.218	22.568	21.1688	72.6986	88.1252	88.3093	90.4176	27.3378	76.5589	65.4438	45.8402	10.7626	41.219	31.1607	34.3778	56.7081	95.0891	8.65018	272.708	31.5465	18.1085	95.0242	21.6732	50.1187	13.245	11.5433	22.6823	15.6722	41.1737	66.3789	35.9021	115.375	6.6663	100.327	32.8924	81.5921
IL1R1	-2.09752	0.23366	3.04463e-108	1.14973e-107	6.57689	8.67441	16.039	77.9491	22.699	76.6348	76.124	83.6907	104.335	72.6411	63.3715	85.0464	187.808	74.267	39.0852	95.5504	42.8997	225.805	102.568	67.3629	45.0072	96.8767	40.4364	55.8867	77.9551	158.691	127.676	125.393	102.838	60.8134	95.3892	77.4189	189.245	26.4657	39.3488	30.7356	52.205	181.888	66.067	36.5083	66.6713	51.2792	106.521	66.1135	128.679
ABI3BP	-2.08664	0.235428	1.50556e-39	2.82343e-39	5.11553	7.20217	4.66717	13.6651	3.14857	22.3736	1.49623	22.2914	107.521	1.93094	6.96577	6.51349	53.8254	18.0322	10.5178	49.5476	5.66837	92.5706	30.3397	20.4663	0.57554	3.60421	17.3077	1.08906	17.7492	28.4515	2.02815	498.285	43.3244	13.181	4.62345	1.62446	24.3973	5.85416	9.14751	3.82348	3.40887	7.25818	46.3761	0.724104	5.70744	4.21222	61.2688	33.2211	9.40449
DDX39B	-2.08356	0.235932	4.5431e-279	6.51571e-278	6.92383	9.00739	135.514	32.2425	79.3367	107.038	65.4142	95.8141	120.984	66.5125	58.756	104.587	112.444	143.106	159.55	202.553	202.597	90.305	278.774	110.21	104.202	123.679	175.391	54.1805	82.104	66.3868	223.048	645.929	34.3765	111.382	130.187	121.773	32.587	165.697	165.708	71.6856	167.892	54.8228	69.4379	52.6744	177.48	139.04	93.6457	88.7931	145.607
STAB1	-2.08226	0.236144	1.82283e-69	4.7332e-69	6.64439	8.72665	14.499	34.3414	50.3772	90.6874	25.3309	67.6565	59.4863	51.3378	47.3163	44.6256	101.138	149.007	75.5632	135.602	35.3279	94.9208	114.993	67.3189	120.806	117.301	50.1611	51.0948	57.4896	89.7702	17.4958	62.2582	1811.01	355.026	276.474	28.0888	94.23	35.1006	32.5971	45.8263	33.7886	244.422	45.2475	51.4956	115.121	23.0573	228.48	68.8839	130.344
DENND3	-2.07826	0.2368	3.22912e-100	1.14153e-99	5.28679	7.36505	36.982	17.126	12.4845	26.9706	22.7847	39.2918	46.6411	24.5565	18.3205	13.2949	20.6359	27.1408	34.8513	72.2122	31.9604	27.526	42.346	36.1572	18.9928	27.7196	19.6741	35.7755	25.8982	23.7347	20.648	37.8153	41.3267	41.0008	19.1022	24.7782	22.7054	13.0255	30.8002	15.3493	20.6462	138.886	32.6251	31.9111	28.6217	28.7713	98.6656	45.1244	49.6168
ATP6V0C	-2.06898	0.238328	5.52266e-295	8.54007e-294	5.58291	7.65189	26.6763	52.4945	88.0136	45.6492	55.833	25.3741	31.5455	54.2972	112.443	134.145	33.6624	76.2614	84.5211	54.2634	36.2901	25.0744	61.7085	66.3946	51.4533	81.5206	26.687	53.2367	25.1168	58.2578	25.2175	6.35735	116.531	52.3135	64.9717	65.0813	43.8416	56.8585	35.6099	45.3091	36.0183	45.9245	30.2789	38.327	41.1781	61.6083	45.9561	49.0217	61.5724
CXCL12	-2.06013	0.239794	7.14095e-86	2.1841e-85	6.92199	8.98212	10.9453	56.0447	81.4602	129.441	8.00615	92.5015	164.1	54.3811	39.2462	35.6593	474.304	119.378	84.588	173.232	223.367	210.638	163.247	107.151	42.3022	79.6857	120.497	46.539	129.026	157.487	17.447	69.8213	122.066	63.503	121.062	45.0942	128.975	174.405	65.902	99.5212	42.5573	197.818	78.8973	24.4512	70.0112	21.8303	193.124	94.2869	276.492
FBXO31	-2.05984	0.239843	6.5989e-190	5.5519e-189	5.56551	7.62534	31.4383	41.7991	18.1226	66.83	30.2396	87.7855	43.4148	29.3839	43.4936	52.1697	59.5218	26.6679	70.75	56.6373	42.7951	32.0573	42.3078	55.5892	37.5828	56.5314	17.774	39.2604	44.0753	33.4945	42.1024	64.9984	111.328	54.572	68.2974	41.4546	41.3896	27.7097	56.7182	31.7145	70.0427	34.1983	44.2971	57.6421	39.4447	26.1524	39.5999	38.0106	52.276
RPS6KA2	-2.05206	0.24114	7.77237e-100	2.73366e-99	5.61912	7.67118	46.0084	24.0702	12.4845	37.7355	31.4733	26.3173	81.8111	27.369	64.9572	81.6041	84.0269	58.1265	58.7838	65.5235	72.9567	62.221	72.4188	41.3728	52.0864	29.0958	25.1324	19.1129	70.941	66.8886	64.0944	89.3317	45.9463	60.7108	60.9972	17.684	89.9635	9.24469	14.3565	14.8875	22.8973	54.672	41.6687	18.8604	34.1178	29.1559	37.1982	19.1109	56.9891
SH3D19	-2.04876	0.241691	1.39351e-159	9.11878e-159	5.98837	8.03714	41.0806	56.9825	28.8497	27.727	45.2807	47.7115	67.1138	37.7583	34.6306	67.4641	165.281	14.0433	28.3223	60.5671	37.9216	137.309	251.789	42.9573	33.554	39.3841	39.3827	141.25	36.931	36.8314	68.4439	187.871	17.8542	28.5178	20.9678	27.4925	45.607	41.5401	47.0625	73.1263	34.9034	110.249	47.2968	181.296	46.2937	106.606	11.5387	50.266	67.9718
CYBRD1	-2.04301	0.242657	7.10072e-111	2.77218e-110	7.33503	9.37804	25.4918	121.311	111.445	107.417	75.8353	53.5777	224.403	96.2321	87.0438	245.884	916.644	54.4871	54.9064	131.977	138.028	464.612	213.216	213.466	100.489	91.5687	110.064	52.6014	102.253	145.268	143.828	148.082	93.3077	46.688	50.493	61.1538	147.683	24.4899	51.0373	70.0047	95.8343	906.066	124.858	21.1506	81.257	99.0238	94.8916	72.6404	141.197
ATF3	-2.03887	0.243355	2.71011e-29	4.45462e-29	5.95881	7.99768	31.2724	30.2999	29.0328	64.9388	17.5348	29.2388	66.0185	115.059	33.5829	22.7972	105.437	98.8582	158.569	106.265	56.6	49.2188	76.116	30.5675	58.8778	44.9106	62.5287	35.6303	70.9782	39.0392	11.6557	18.3048	24.2633	45.8462	21.0894	32.7977	58.3083	23.5142	21.4349	15.848	17.8162	41.6638	31.1105	45.6186	75.7187	35.8771	66.9027	36.8132	33.1643
STC2	-2.03704	0.243662	1.5653e-24	2.42188e-24	6.42313	8.46017	67.0936	74.2425	71.5019	54.1739	45.3069	78.4917	52.0978	107.881	35.65	21.2101	731.673	93.5945	60.7893	80.152	151.163	16.2485	376.006	112.697	74.3598	57.7328	15.3385	105.548	76.6155	12.4946	5.1559	48.6666	80.0315	51.5333	41.895	10.5487	38.7169	69.9328	82.2187	22.4606	67.7486	10.35	68.3984	131.736	83.1595	140.34	63.219	51.4164	38.9368
CAV2	-2.03428	0.24413	1.25377e-78	3.61126e-78	5.96564	7.99992	15.1387	99.7418	28.0809	39.2775	83.6577	44.8589	69.7027	35.8273	36.0465	83.8302	164.4	50.8889	29.2359	49.0023	58.4616	58.4675	109.81	73.2607	29.6403	80.3847	31.6098	33.2888	27.5727	19.7705	126.845	319.731	46.2377	35.6627	48.3435	7.0736	48.8437	48.8091	21.5983	18.4155	78.254	73.5621	34.5408	40.0952	182.638	14.4681	8.68561	42.9879	91.0182
PPP1R12B	-2.03416	0.244151	2.25834e-108	8.56312e-108	5.94791	7.98206	50.2254	33.4482	18.3789	39.2775	7.7174	25.8111	65.2218	54.4441	31.7424	73.0706	221.041	63.4518	123.161	43.8855	68.376	94.9885	246.72	31.8439	46.1583	41.7869	52.493	45.6496	67.6851	51.8851	52.7074	157.618	29.8402	28.9285	45.0584	146.736	34.0091	48.6871	28.3682	43.3327	32.7595	43.5302	37.4068	27.6002	169.617	127.868	64.1941	45.9226	52.7516
KLC1	-2.03217	0.244487	0	0	5.52612	7.55828	55.319	32.4211	65.0217	42.4197	41.3432	30.5961	43.3352	53.8354	30.8363	72.0812	38.6064	30.0193	38.3721	60.0057	49.4256	17.3813	54.3141	76.2756	46.7051	54.1505	35.1681	20.7647	40.745	28.2758	48.3335	117.83	160.313	49.5829	63.2683	28.1505	39.8694	66.4935	51.364	47.4148	65.6905	34.0475	30.0561	20.4433	57.4549	32.8553	34.6702	41.1566	41.7905
PRELP	-2.02749	0.245281	3.25049e-35	5.78608e-35	7.13473	9.16222	3.48261	299.85	150.436	36.5717	10.7099	16.4943	74.0641	79.5463	26.1358	27.7648	124.074	225.104	45.0794	50.7346	714.047	93.1455	211.425	78.6744	11.5108	22.3461	15.1831	21.0188	421.33	47.3689	6.93969	11.7282	3.66239	128.423	1.41948	81.5521	20.1063	16.0745	72.563	3.69418	75.5526	29.9942	530.392	16.1829	98.8021	62.2127	13.8139	38.8558	23.6301
NEDD9	-2.02537	0.245641	2.06e-100	7.29166e-100	6.3029	8.32828	46.577	53.2983	18.269	53.0392	59.0355	113.252	79.6204	35.0927	36.1314	27.2907	243.977	20.2322	95.5514	184.059	153.799	83.2882	142.665	60.4527	26.7338	45.0417	37.1199	23.0698	131.556	38.8636	97.8154	120.461	23.5558	17.082	34.9193	38.5553	92.1949	28.9537	59.1866	24.7879	61.1453	81.9138	69.2152	17.7153	39.9098	60.1615	69.8099	70.5978	70.9985
ZNF83	-2.02034	0.2465	2.37401e-147	1.36617e-146	5.66409	7.68443	86.4493	49.1005	24.676	25.2249	9.55488	33.4257	41.1445	57.9282	68.4684	58.642	75.837	65.9603	35.6535	37.1968	65.6568	23.4005	32.8553	38.1158	33.1223	66.9509	46.6029	8.7669	31.889	31.8636	62.555	77.2747	19.3524	28.3331	31.8775	102.999	25.3536	37.1983	43.6685	24.437	42.493	39.8917	26.8485	53.3648	107.046	38.6609	40.1958	45.2652	56.5783
FOS	-2.0087	0.248497	2.54835e-29	4.19371e-29	7.69155	9.70025	53.4237	132.208	44.7024	230.544	61.6342	150.45	417.3	31.8395	110.801	65.8563	731.329	162.762	222.991	448.607	59.5283	172.629	366.249	213.906	120.374	76.0378	78.2127	9.81965	16.9678	13.5734	39.5122	22.3603	376.144	313.696	109.178	14.9903	276.879	23.7825	27.0614	51.3306	48.8605	336.798	80.3526	54.611	82.3139	18.021	100.977	75.0351	83.7756
RIMKLB	-2.00037	0.249936	4.92764e-97	1.68808e-96	5.4453	7.44567	163.849	119.034	35.7326	13.7326	20.1072	7.43048	35.3492	9.73865	16.6216	56.8487	54.5132	10.8152	26.6064	46.1953	24.1167	20.9996	63.4236	24.2735	49.8993	39.2749	94.4321	15.6098	11.0142	44.3582	73.6731	131.531	10.9872	39.9332	40.0699	64.67	10.7642	98.8377	34.2306	11.2118	27.5068	25.7335	23.3737	24.889	50.3523	91.5151	6.15757	36.461	96.1636
MCF2L	-1.98719	0.25223	1.92847e-85	5.88533e-85	6.00904	7.99622	243.664	53.0527	34.7075	29.1526	49.1919	110.79	142.95	13.2017	19.9912	105.72	52.8151	170.863	53.1015	74.5059	155.096	23.5527	44.8997	39.1281	42.6763	20.0306	112.863	9.51108	39.945	35.3009	47.4538	113.884	24.1801	9.36223	21.13	68.8648	85.8442	127.694	19.9466	27.8356	65.8191	47.1876	29.8631	14.9368	50.6905	40.7853	26.1652	50.8764	61.8102
ST6GALNAC6	-1.97876	0.253707	6.44497e-154	4.02701e-153	5.86801	7.84678	35.6079	58.5232	84.865	51.8172	57.5918	41.1552	60.9003	49.9736	61.446	36.2158	70.0332	43.2813	50.2269	78.2914	46.6856	49.5232	72.8762	62.2573	57.3526	59.109	37.3099	106.619	31.0704	53.4155	81.3459	31.1291	224.405	55.8654	143.205	25.5596	47.4951	72.2013	36.8623	19.025	22.7687	75.3343	37.288	81.5207	74.2812	19.6326	105.076	27.9386	43.6066
GADD45A	-1.97834	0.253781	6.41866e-72	1.72159e-71	5.20741	7.18575	42.0756	91.0336	67.6577	47.744	18.506	24.3389	16.9876	21.6601	35.4518	13.0476	28.052	50.8067	47.9317	38.1111	20.7701	18.1591	49.8928	34.0225	36.8633	40.8695	8.60201	22.3801	11.0886	8.05372	26.537	87.7972	46.4458	20.6955	80.0588	21.0357	16.2077	5.70781	13.7394	10.4176	12.2419	10.8024	34.4962	31.6922	26.8461	38.7341	36.6565	23.83	20.7547
ANTXR2	-1.97154	0.25498	2.59898e-92	8.56426e-92	5.67741	7.64896	12.4142	37.6013	18.5253	43.7872	7.4549	34.2078	59.6058	53.8354	42.4459	48.7069	82.6082	39.9504	34.7176	68.8598	46.1418	131.577	45.8907	59.9686	22.1871	48.3619	53.3566	42.9995	59.1454	39.3403	29.0538	142.164	145.372	19.402	98.7148	9.2327	59.5343	9.19591	26.9888	68.3423	21.7182	55.7089	42.5597	42.4359	56.6939	10.6221	60.3298	31.9063	52.2976
FMO2	-1.96924	0.255387	2.14398e-39	4.01524e-39	5.91853	7.88777	6.44401	79.7354	6.26053	100.347	1.20748	4.96899	206.579	22.8984	59.2657	58.1061	228.543	12.5218	184.217	30.9091	77.7675	3.93954	123.951	30.3474	39.3382	5.54829	13.7839	30.0761	92.0949	18.5662	2.39468	5.69969	18.1039	47.8377	0.446123	15.9567	12.8239	26.8072	14.5199	1.60697	58.3367	28.6557	48.1135	5.92755	94.1516	31.1338	1219.81	17.3736	91.1479
APCDD1	-1.96469	0.256195	1.86525e-50	3.94725e-50	5.33205	7.29674	8.31562	11.1643	30.0213	3.63681	26.2234	20.8882	71.1366	45.524	37.5189	20.0764	73.494	10.3834	14.8631	31.5988	29.0739	26.5454	161.646	71.2141	64.9785	27.8944	26.2551	46.2667	49.0987	9.58418	0.92855	42.3093	56.1428	47.4066	68.8246	25.7858	106.613	16.9039	23.1773	7.83166	19.2097	16.5147	22.5421	13.9601	112.965	93.3099	18.4005	60.2441	16.4525
IFITM2	-1.95758	0.25746	6.01766e-83	1.80269e-82	6.63869	8.59627	11.3718	39.9235	54.9902	56.356	225.301	101.013	53.7309	275.075	75.6041	26.4456	139.593	69.3529	47.3523	93.1123	61.2853	154.521	106.036	140.381	119.712	102.469	25.9615	58.7727	46.4568	97.4225	6.20662	70.5885	787.289	74.3846	218.438	44.1895	153.053	16.5624	28.3137	21.3893	50.4685	216.011	58.1372	57.9284	145.984	39.3751	119.179	67.0526	90.9749
EPS8	-1.95492	0.257935	4.18562e-120	1.78793e-119	6.10677	8.06169	280.836	271.94	23.2116	18.1258	14.2011	41.4313	47.7165	18.4908	41.0867	115.573	139.421	29.4847	18.3393	41.7201	29.5968	122.684	63.4999	43.2654	89.2375	42.5515	77.7808	74.1828	29.5448	114.634	97.7421	220.644	24.8044	22.0916	100.58	33.4968	71.4265	63.542	31.98	127.301	42.7931	143.806	30.1007	23.5923	31.3275	122.557	18.1477	32.7046	220.843
IGFBP4	-1.94637	0.259469	9.93388e-85	3.01502e-84	9.0248	10.9712	179.58	299.225	566.304	441.625	740.897	523.884	532.987	330.547	360.521	312.565	1642.23	467.356	519.472	1069.45	363.089	636.632	598.827	441.897	429.036	477.066	247.247	214.362	321.96	434.023	143.412	67.3002	4242.96	172.914	2000.94	225.43	779.096	158.965	103.69	289.457	334.241	641.887	315.159	273.072	819.25	97.2657	253.562	351.862	1266.84
CLK1	-1.9443	0.259841	1.25316e-164	8.50185e-164	6.43722	8.38151	161.1	29.5184	42.1396	82.8901	52.2368	43.5017	135.323	59.6492	57.4818	101.371	142.087	81.8746	73.0229	78.0187	69.7774	87.8872	133.289	63.7758	34.7914	64.8539	159.379	40.2043	63.4432	67.1645	52.292	155.536	37.8308	54.1819	71.3391	65.5542	54.3116	53.1021	85.8305	39.3061	110.327	48.6015	66.2601	28.5432	109.752	26.9033	67.1735	77.6881	94.9962
GFRA1	-1.93892	0.260812	6.92895e-24	1.06552e-23	5.45557	7.39449	25.089	2.1882	42.9817	3.86956	1.31248	3.12862	11.5906	1.17535	0.679588	45.3058	270.675	4.2356	2.80772	35.9617	1.67332	211.737	13.9502	4.92953	28.3166	2.03146	220.301	0.889395	2.15818	187.469	0.244355	152.796	0.707507	3.05915	1.41948	0.164502	82.9263	13.0499	34.285	350.06	0.235834	18.4	2.25718	0.202076	8.87824	0.54942	0.920927	7.48942	143.77
ARGLU1	-1.93161	0.262137	5.43571e-211	5.49126e-210	6.56945	8.50106	234.283	57.7417	38.0758	45.7074	42.9707	89.8559	113.138	85.1712	30.4399	51.8605	125.815	136.629	89.4235	101.95	122.926	60.2259	120.139	69.5415	56.9785	68.6983	135.542	32.2542	65.8618	62.7488	67.4665	210.56	59.3057	80.1538	110.841	111.121	44.9205	98.667	54.3587	43.1111	83.8068	73.3548	52.1527	26.9771	76.2683	68.3113	70.0988	87.854	36.7316
GGT5	-1.91913	0.264414	3.98663e-94	1.3392e-93	5.74353	7.66265	12.1536	32.4658	31.4491	34.6224	34.2033	88.1766	49.2699	61.0135	85.0334	31.475	43.3569	44.0832	52.5221	70.1109	53.6717	54.0545	110.572	78.8724	48.8921	80.6905	18.7586	31.1288	58.4942	44.4335	2.10146	2.19219	430.497	19.5662	79.4504	15.381	101.243	31.3442	29.2212	28.5006	15.0934	150.31	40.5995	46.6963	58.8078	11.6477	33.0992	89.7322	42.9796
GABBR1	-1.91403	0.265351	3.80798e-80	1.11776e-79	5.7535	7.66752	24.3309	14.8485	28.2273	65.6662	14.3061	6.5103	67.6714	32.0284	24.5218	55.241	57.4152	83.8074	85.9027	73.5114	78.4786	17.8885	172.09	29.071	45.3813	52.8835	39.9873	11.1991	6.77223	21.9784	72.378	553.747	29.4656	51.287	74.8675	12.605	4.73234	79.5678	57.5349	2.64134	45.8161	17.3065	42.9458	38.1755	261.866	52.8542	7.98137	25.7317	32.5806
LRP1	-1.91341	0.265464	1.08666e-89	3.44939e-89	8.80279	10.7162	187.848	251.286	267.885	365.339	167.027	281.806	726.721	290.711	281.434	579.247	570.175	513.577	273.552	992.22	599.864	1228.49	1027.7	1048.89	200.259	376.388	256.748	169.965	543.937	530.241	158.171	2141.22	2054.31	206.688	848.607	135.509	507.44	172.039	180.554	396.09	547.542	681.176	434.388	173.482	181.031	115.854	430.976	253.443	660.087
ADAMTS4	-1.90693	0.266659	1.04192e-25	1.63401e-25	6.54693	8.45386	30.4669	41.8884	204.291	327.982	98.3837	58.6157	57.5545	72.6201	61.8141	42.1728	13.6928	210.176	126.993	329.863	79.3153	62.7621	199.342	128.938	24.8346	84.7098	232.962	224.327	76.0946	41.1468	9.89639	76.3978	118.362	53.258	286.898	69.0499	99.134	12.1962	36.6082	126.193	75.2739	21.85	82.0752	19.3824	119.603	56.6635	60.9618	57.4502	388.157
NID1	-1.90596	0.266838	7.13662e-70	1.86184e-69	7.43509	9.34105	84.0091	113.385	420.884	175.556	56.7255	126.594	144.524	124.713	205.604	106.339	132.5	113.662	115.428	250.497	258.214	481.722	283.767	312.057	40.0288	129.358	196.723	267.781	166.645	187.494	176.278	892.769	644.581	45.9283	871.643	79.8454	362.748	52.6143	99.9329	838.727	95.0411	192.747	138.029	37.9229	218.236	59.3557	69.7738	90.4365	606.168
MAP3K6	-1.90413	0.267177	2.86646e-135	1.48306e-134	6.08347	7.9876	45.961	155.318	42.9085	81.6099	56.673	54.5899	53.93	57.1096	116.153	43.9042	47.6131	108.44	48.1323	141.698	54.09	28.7434	68.6073	206.16	76.1727	67.7809	18.0677	89.9378	32.8751	32.3153	104.169	19.4009	209.838	31.6181	89.3057	68.5975	71.4755	20.4164	65.8112	60.4368	49.5466	56.9909	74.4423	28.6442	64.6843	122.667	117.048	37.541	21.5979
SYNE1	-1.90224	0.267528	5.11497e-102	1.8316e-101	5.95052	7.85275	41.0806	25.9905	11.5692	68.1974	8.00615	67.8635	112.46	27.4739	23.0777	21.9727	91.8514	41.0401	31.9099	82.7826	78.0812	140.538	58.2019	62.5874	11.9137	38.5541	43.9773	24.0137	66.7549	65.2076	7.62388	371.686	28.4668	28.0456	53.7781	7.75218	41.0954	11.0497	53.0701	31.4005	135.626	110.437	93.7769	27.6338	22.8298	111.606	83.8225	62.1692	43.3039
PARM1	-1.8958	0.268724	1.5657e-65	3.87991e-65	5.51913	7.41493	13.4329	42.8039	9.66539	19.2896	16.8785	16.0342	39.3522	9.12999	18.2922	63.053	43.3999	14.0022	15.1305	19.6811	12.78	44.5692	20.5441	22.491	11.9137	28.8773	12.8512	46.4664	39.2008	114.358	2.9567	23.4564	84.1101	11.9902	98.9176	25.3334	241.864	13.4402	21.7253	51.7739	27.3353	25.8467	48.9303	26.2025	20.6313	28.9178	117.843	21.5057	14.377
MT-ATP8	-1.89106	0.269609	2.25657e-70	5.9431e-70	9.32331	11.2144	133.998	343.838	390.826	518.841	433.303	451.074	256.426	586.292	1447.97	305.248	179.124	409.044	235.603	246.327	663.031	800.673	78.8222	277.44	137.756	286.851	475.719	590.032	443.284	1305.71	191.477	1538.26	28.2171	466.387	369.471	1967.84	308.951	701.036	667.369	373.888	311.622	441.297	559.394	779.221	6314.79	410.82	240.723	569.783	926.85
PNISR	-1.89066	0.269684	1.72123e-168	1.19109e-167	7.07678	8.96744	138.167	78.3733	50.963	108.348	88.9338	114.563	129.448	62.7136	98.3986	190.252	199.309	189.759	118.058	141.746	157.083	103.29	186.841	91.9445	79.2807	97.6849	271.775	66.7046	116.858	91.3508	116.948	541.142	32.3789	71.4281	100.215	150.952	39.1338	127.084	95.3773	69.0258	192.183	96.4678	95.737	48.1614	183.78	157.116	110.114	165.026	215.871
MT-ND1	-1.88033	0.271621	1.61337e-65	3.9909e-65	12.0443	13.9247	2642.28	3061.27	8932.83	2385.13	3924.82	1906.37	2421.45	4595.11	6437.59	656.172	2333.17	4203.43	2269.48	1967.95	3857.71	2654.94	1535.36	1165.83	2104.43	1441.66	4915.37	6396.78	2615.61	2595.98	2546.5	15014.3	1876.39	2477.32	1421.92	6583.82	4509.14	9366.85	5007.15	1679.34	2667.92	1868.09	2982.01	1794.82	19339.8	1174.53	1054.5	3080.95	7042.8
APOD	-1.87223	0.273152	8.5699e-22	1.28502e-21	9.25781	11.13	5.49637	17.9298	786.008	15.6237	1.78498	61.5833	42.9369	1.78402	21.5203	486.203	1164.94	72.7043	34.0937	129.234	30.3289	86.3993	67.0065	9.24286	109.238	30.603	163.335	46.9746	97.8067	1227.75	1.29508	0.876876	57.5994	13.0168	97.6198	65.1841	41.4141	9.24469	171.933	10.8055	39.127	39.6655	406.352	41.4424	14.0361	55.8394	13.6514	58.3424	3244.57
PRKAR2B	-1.87092	0.2734	4.7016e-31	7.93538e-31	6.02877	7.89969	70.7183	46.3318	31.7786	36.4263	32.5758	45.8712	40.9056	82.9464	6.79588	57.0136	53.1805	18.2378	25.626	65.6037	24.8488	102.276	19.4769	78.5203	26.6475	16.4046	69.887	29.2774	11.8142	72.91	387.401	5.26126	3.07974	45.1481	4.42067	89.6127	13.6331	55.9316	36.227	65.4609	16.5513	182.661	48.7818	16.6376	90.6426	60.4912	124.325	40.7105	203.613
FERMT2	-1.85978	0.275519	3.04926e-117	1.27305e-116	6.22503	8.08481	34.3049	47.7832	44.556	40.6159	38.797	81.2522	103.738	36.394	35.2819	44.502	119.753	58.3938	41.4249	164.523	105.942	115.515	152.423	216.503	32.9785	64.8757	40.7127	23.4147	93.8066	47.2184	95.1764	202.997	60.1381	16.7329	132.498	62.2847	72.4563	59.1758	98.4809	89.5654	210.235	75.617	127.56	27.4149	71.4909	104.298	17.6782	33.8785	75.8413
CXCL14	-1.85583	0.276273	4.70974e-25	7.3198e-25	6.93337	8.7892	10.8032	8.88677	6.26053	50.4498	9.97487	15.7121	148.228	6.46445	3.08646	72.3904	855.811	30.7184	27.2081	136.035	11.8806	208.187	80.3849	14.5465	85.8994	13.4994	1.55458	23.7777	33.396	23.1576	0.122178	15.5645	55.7682	39.153	16.101	84.1019	29.2277	20.6115	9.14751	1.4592	2.50842	29.7303	43.6883	4.58038	24.69	1.09884	412.81	62.1927	4.34552
COL14A1	-1.84234	0.278868	5.19246e-32	8.87754e-32	6.4554	8.29774	9.92663	44.3892	19.9898	29.9091	2.54622	69.9109	77.6887	8.52132	32.7618	455.14	295.416	43.4252	30.2609	99.4321	27.547	412.823	135.728	60.1226	7.48202	151.792	10.3639	14.4844	15.3678	136.06	24.24	184.144	555.476	9.56754	17.1555	26.197	96.8046	39.4912	51.8177	197.694	95.1911	154.533	26.1506	1.9534	58.0045	4.74333	18.3644	109.547	125.307
PTGIS	-1.83985	0.27935	5.65574e-42	1.09019e-41	5.60617	7.44603	7.43905	17.8629	14.315	32.5567	11.1299	36.3933	62.4935	7.93364	26.3906	26.8166	64.7882	33.3502	94.2144	111.542	49.4884	65.9407	63.6523	9.59497	9.49641	3.03627	26.0824	11.6529	16.6887	43.6306	183.731	256.157	22.9732	12.7088	106.704	64.9579	28.958	22.0995	33.5772	28.3528	31.0872	24.904	100.89	9.4302	58.4273	26.244	23.4566	102.575	57.4647
ZEB2	-1.8379	0.27973	1.57553e-116	6.51879e-116	5.76293	7.60083	16.1574	46.3988	14.4249	66.3063	9.55488	32.4365	85.9734	47.266	31.0062	19.4168	60.3171	62.3415	24.4672	65.3631	42.586	121.957	55.267	70.2458	16.1439	40.6292	60.5941	57.6473	71.0712	73.6878	53.0251	238.181	78.0755	66.9317	160.32	9.50001	63.1388	14.9281	28.5315	34.1712	31.6017	78.7465	45.4406	16.1324	51.8743	15.4204	101.681	31.6716	70.8688
KDR	-1.82593	0.28206	3.75954e-89	1.1893e-88	5.73288	7.55881	22.8147	32.8007	38.9178	64.7061	22.286	27.4905	37.0819	38.22	59.2091	35.1027	50.472	38.984	34.0491	64.4809	27.0659	113.435	55.915	56.3815	27.3669	19.8777	58.8149	53.2911	60.6896	127.028	30.3489	44.6111	15.8981	19.1556	85.4934	34.9979	104.528	20.2212	30.5098	30.6617	26.9279	72.9966	62.0576	15.2399	86.0766	16.1163	44.1503	40.1471	115.621
CIRBP	-1.82165	0.282897	2.71231e-168	1.86758e-167	7.75136	9.57301	207.725	178.137	259.977	193.885	96.5987	160.549	145.719	196.011	156.277	70.7208	575.506	172.077	244.94	300.125	195.234	112.437	144.457	228.585	195.943	163.522	131.967	74.3099	144.226	323.077	136.228	266.132	577.992	286.41	432.171	430.893	112.816	247.924	117.139	288.423	132.238	314.986	159.161	123.35	345.913	163.581	219.054	138.402	121.675
NISCH	-1.81705	0.283801	9.31473e-207	9.07858e-206	6.70542	8.52247	105.734	86.099	47.4483	80.8826	69.2204	73.1316	75.0201	82.4637	51.3372	125.014	249.05	121.208	106.248	166.544	95.7138	96.1382	124.56	120.245	97.18	129.642	46.5683	81.6065	91.2577	46.6163	80.8083	370.48	348.593	132.426	161.537	69.7901	59.0685	77.2993	63.4881	76.2294	75.7027	109.721	75.8828	39.2364	114.656	81.3325	155.276	71.443	121.242
PHLDA3	-1.81323	0.284552	9.58755e-43	1.86365e-42	5.92286	7.73609	17.9816	93.1772	44.1166	10.9686	30.3709	25.7881	50.2457	90.7751	49.4966	38.813	57.1572	25.9688	83.3178	98.3253	169.131	24.0261	168.85	57.2617	110.158	85.4306	4.87102	10.2553	54.9035	23.1074	33.6477	10.0841	277.093	26.6084	53.4942	90.7436	67.8711	22.88	18.6217	17.8429	9.36904	117.187	32.1796	34.8075	43.5879	18.7535	7.76468	99.3346	83.5811
TBX3	-1.81098	0.284997	1.23475e-49	2.58726e-49	5.83503	7.64601	23.0989	31.3493	29.0694	68.7793	31.2371	9.5469	40.7661	12.803	27.4383	6.38981	196.149	102.6	308.269	177.194	66.5772	52.2623	53.0182	82.1294	14.964	37.0687	54.6003	54.9428	52.8941	9.08239	0.977421	121.557	18.1455	23.4056	60.2266	192.941	55.1943	32.5882	10.3635	3.91583	42.0856	11.1606	69.4528	27.5665	174.394	40.9135	2.43775	12.2085	12.6474
TPCN1	-1.80508	0.286164	2.17108e-138	1.14468e-137	5.84882	7.6539	39.825	28.5359	31.8152	39.2193	31.4996	28.5717	46.9996	18.197	43.3237	25.1882	108.038	74.6988	76.1871	47.6228	72.0573	57.2501	96.3933	44.4978	40.777	47.6847	49.3493	93.205	66.4014	89.3186	45.4012	72.1231	189.903	58.6371	61.8488	30.5974	57.7689	66.7374	29.929	128.742	29.4792	148.18	43.6734	49.6096	55.8906	28.753	51.265	43.6218	39.5421
TUBGCP6	-1.80248	0.286681	3.51327e-149	2.05163e-148	5.79805	7.60053	29.4008	26.7943	47.7412	45.591	26.2759	34.2998	43.853	37.1496	23.7572	33.9485	57.9526	129.289	60.3882	45.8905	40.7035	32.6829	61.3654	76.8698	39.3957	50.7647	24.0269	40.0591	53.8058	43.0786	75.0659	515.713	89.2708	62.1274	81.1538	74.4785	21.6511	60.6393	27.0251	58.9222	50.4041	51.2786	54.4247	48.9023	84.1319	15.6218	49.1884	58.0372	44.1471
ACO1	-1.79752	0.287669	4.48136e-47	9.10081e-47	6.07628	7.87379	72.2346	68.4594	48.4734	42.187	47.0394	77.3184	74.1836	38.4719	95.9917	78.6359	71.4519	92.6281	23.8656	71.7791	33.7801	89.206	48.635	77.398	36.0576	40.3889	67.797	59.771	36.931	99.4296	81.0771	103.033	55.3104	31.1048	74.0564	54.3475	68.2879	118.425	46.2094	51.9586	50.8329	175.968	25.0517	47.151	27.3957	24.1195	123.928	52.6607	78.5221
[truncated: 266 more rows]
[truncated: 363 more columns]
